# Supplementary material for: Dexamethasone-Induced Perturbations in Tissue Metabolomics Revealed by Chemical Isotope Labeling LC-MS Analysis
Source: Metabolites. 2020 Jan 21;10(2):42. doi: 10.3390/metabo10020042 (PMC7074358; doi:10.3390/metabo10020042)
Supplement: Supplementary file 1 [file metabolites-10-00042-s001.zip › Supplemental Table S1.xlsx]

## Sheet: Supplemental Table 1
Supplemental Table 1. List of peak pairs that have significant changes in brain tissues in comparision of Dex and Ctrl groups Note that in "Peak Pair Information" section, column "No." shows individual peak pair number coded from the LC-MS experiment. Column "Normalized RT (s)" shows the corrected retention time of the peak pair with Universal RT Calibrant data. Column "m/z_light" is the mass of …
Peak Pair Information				Univariate Analysis			Identification Level	Tier 1 - Positive Identification (CIL Library)					Tier 2- High Confidence Putative Identification (LI Library)			Tier 3 - Putative Identification (MyCompoundID Library)
No	Normalized RT (s)	m/z_light	Neutral Mass (Da)	Fold Change	p-value	Significance		HMDB No.	Compound	Mass Error (ppm)	RT Error (s)	LI Library No.	Compound	Mass Error (ppm)	RT Error (s)	Zero-reaction	One-reaction	Two-reaction
20	344.9	477.18	243.121	1.36109	0.0110326	Significant Increase	Tier 1	HMDB0029015	Prolyl-Glutamine	1.09	13.7
23	352.5	395.127	161.069	0.670161	0.00570411	Significant Decrease	Tier 1	HMDB00510	Aminoadipic acid	0.09	5.7
35	377	438.169	204.111	1.28247	0.0361576	Significant Increase	Tier 1	HMDB0029136	Valyl-Serine	0.66	13.4
53	387.9	436.154	202.095	1.39726	0.000494966	Significant Increase	Tier 1	HMDB0029026	Prolyl-Serine	0.44	16.5
59	396.4	309.091	75.0322	1.23528	0.0383076	Significant Increase	Tier 1	HMDB00123	Glycine	0.65	1
73	411.1	464.149	230.09	1.35543	0.00156264	Significant Increase	Tier 1	HMDB0029013	Prolyl-Aspartate	0.15	16.3
100	421.1	478.164	244.106	1.52744	0.000384726	Significant Increase	Tier 1	HMDB0029016	Prolyl-Glutamate	0.06	14.9
179	466.4	406.143	172.085	1.39	0.000598753	Significant Increase	Tier 1	HMDB0011178	Prolyl-Glycine	0.15	12.2
248	479.2	540.135	612.153	0.496638	3.01757e-06	Significant Decrease	Tier 1	HMDB03337	Oxidized glutathione	0.57	5
354	518.3	420.159	186.1	1.30678	0.00097448	Significant Increase	Tier 1	HMDB0029010	Prolyl-Alanine	0.2	10.1
379	533.4	494.195	260.137	1.33302	0.00182108	Significant Increase	Tier 1	HMDB0028928	Leucyl-Glutamate	0.04	20.4
481	595.3	494.197	260.139	1.40435	0.020342	Significant Increase	Tier 1	HMDB0028823	Glutamyl-Leucine	2.8	4.9
526	611.6	349.122	115.064	1.61135	2.23791e-05	Significant Increase	Tier 1	HMDB00162	Proline	0.82	0.8
618	654.5	383.11	149.051	1.48807	7.29377e-05	Significant Increase	Tier 1	HMDB00696	Methionine	0.3	1.1
620	654.9	351.137	117.079	1.33272	0.000748268	Significant Increase	Tier 1	HMDB00883	Valine	0.63	6.3
638	667.9	422.175	188.116	0.703787	0.00122957	Significant Decrease	Tier 1	HMDB0000759	Glycyl-Leucine	0.35	9.7
652	676.7	346.086	112.028	1.29909	0.00128256	Significant Increase	Tier 1	HMDB00300	Uracil	0.6	3.7
672	689.2	438.148	204.09	1.47485	3.70825e-05	Significant Increase	Tier 1	HMDB00929	Tryptophan	0.38	2.8
719	723.3	448.19	214.132	1.46151	0.00842518	Significant Increase	Tier 1	HMDB0029030	Prolyl-Valine	0.18	10.5
722	726.2	364.13	260.144	1.28487	0.0410576	Significant Increase	Tier 1	HMDB0028736	Asparaginyl-Lysine	6.28	7.6
797	765.3	399.137	165.079	1.54097	7.82542e-05	Significant Increase	Tier 1	HMDB00159	Phenylalanine	0.62	0.9
822	780.9	365.153	131.095	1.44205	5.62201e-05	Significant Increase	Tier 1	HMDB00172	Isoleucine	0.91	2.7
832	793	365.153	131.095	1.43971	4.77943e-05	Significant Increase	Tier 1	HMDB00557	Alloisoleucine	0.86	1
895	835.8	365.153	131.095	1.40858	0.00022709	Significant Increase	Tier 1	HMDB01645	Norleucine	0.33	10.8
910	848.4	354.071	240.025	2.2099	0.0133956	Significant Increase	Tier 1	HMDB00192	Cystine	2.02	1.8
1085	983	300.104	132.091	1.55393	0.00883154	Significant Increase	Tier 1	HMDB00214	Ornithine	1.9	11.8
1155	1046.2	460.165	226.107	0.607383	0.00802586	Significant Decrease	Tier 1	HMDB28689	Alanyl-Histidine	0.4	18.8
1159	1049.9	307.112	146.107	1.25912	0.00751959	Significant Increase	Tier 1	HMDB00182	Lysine	2.09	1.7
1163	1052.9	372.09	138.032	1.26305	0.00310276	Significant Increase	Tier 1	HMDB00500	4-Hydroxybenzoic acid	0.6	1.3
1188	1078.4	355.638	243.16	1.51367	0.00400579	Significant Increase	Tier 1	HMDB0029022	Prolyl-Lysine	2.19	3.2
1211	1094.1	389.128	155.07	1.72652	0.00062824	Significant Increase	Tier 1	HMDB00177	Histidine	0.59	8.7
1226	1104.4	382.109	296.102	1.24789	0.00735203	Significant Increase	Tier 1	HMDB0029101	Tyrosyl-Aspartate	1.86	2
1292	1171.4	318.104	168.091	0.669671	0.000245502	Significant Decrease	Tier 1	HMDB01431	Pyridoxamine	1.7	3.2
1390	1272.3	356.096	122.037	1.27762	0.000804779	Significant Increase	Tier 1	HMDB00750_2	3-Hydroxymandelic acid - COOH	1.02	26.1
1422	1301.6	360.114	252.112	0.787605	0.0060397	Significant Decrease	Tier 1	HMDB28699	Alanyl-Tyrosine	1.33	15.4
1487	1358.8	324.596	181.075	1.36649	0.000489801	Significant Increase	Tier 1	HMDB00158	Tyrosine	2.23	0.2
1528	1389	328.1	94.042	1.21196	0.0133038	Significant Increase	Tier 1	HMDB00228	Phenol	0.43	0.6
21	346.4	363.149	129.09	1.21604	0.00721354	Significant Increase	Tier 2					AAA00770000	4-Guanidinobutanal	0.59	34.9
60	398.1	381.111	147.053	0.823106	0.0185314	Significant Decrease	Tier 2					AAA00664000	O-Acetyl-L-serine	0.22	36.9
149	439.3	395.127	161.069	1.26319	2.20277e-05	Significant Increase	Tier 2					AAA01232000	3-Amino-2,3-dideoxy-scyllo-inosose	0.22	34.2
162	446.4	309.127	75.0683	0.800321	0.0257968	Significant Decrease	Tier 2					AAA00639000	Isomer of (R)-1-Aminopropan-2-ol	1.05	49.3
164	447.8	366.065	132.007	0.731741	0.00254539	Significant Decrease	Tier 2					AAA01479000	2-Hydroxyethylenedicarboxylate	2.22	111.3
241	477.3	351.14	117.082	1.23087	0.00477521	Significant Increase	Tier 2					AAA01649000	Isomer of 4-Methylaminobutyrate	7.34	185
435	571.3	321.127	87.0686	1.4898	0.00780869	Significant Increase	Tier 2					AAA00759000	Isomer of 4-Aminobutyraldehyde	1.69	26
480	595.2	321.127	87.0686	1.49383	0.00874532	Significant Increase	Tier 2					AAA00759000	4-Aminobutyraldehyde	1.75	2.1
551	626.5	369.113	135.055	0.715015	0.000564301	Significant Decrease	Tier 2					AAA00455000	Adenine	1.53	146.5
664	684.9	351.136	117.078	1.28119	0.00178046	Significant Increase	Tier 2					AAA01649000	4-Methylaminobutyrate	3.59	22.6
989	908.9	348.091	114.032	0.805089	0.00204322	Significant Decrease	Tier 2					AAA00919000	2-Hydroxy-2,4-pentadienoate	1.28	66.9
1262	1130.8	429.109	195.051	0.766071	0.00376198	Significant Decrease	Tier 2					AAA00999A01	N-Acetyl-3-Hydroxyanthranilate	4.82	67.7
1264	1136.9	409.122	175.064	1.35377	0.00331391	Significant Increase	Tier 2					AAA00976000	N-Acetylindoxyl	1.48	47.7
1443	1314.4	319.088	170.06	1.56949	0.0207922	Significant Increase	Tier 2					AAA00906000	3,4-Dihydroxyphenylethyleneglycol - 2 tags	2.57	48.5
7	336.6	566.137	332.079	0.747413	0.00973512	Significant Decrease	Tier 3 one-reaction									0	5	240
19	343.6	450.131	216.073	0.776962	0.0286284	Significant Decrease	Tier 3 one-reaction									0	14	316
24	360.5	502.139	268.081	0.774822	0.000306797	Significant Decrease	Tier 3 zero-reaction									4	23	460
32	374.1	384.111	150.053	0.746906	0.00130574	Significant Decrease	Tier 3 zero-reaction									10	64	778
50	383.3	348.101	114.043	1.39937	0.00016446	Significant Increase	Tier 3 zero-reaction									2	12	242
55	388.8	335.142	101.084	1.5571	0.00108467	Significant Increase	Tier 3 one-reaction									0	20	342
56	390.9	384.111	150.053	0.736618	0.000782205	Significant Decrease	Tier 3 zero-reaction									10	64	778
66	409	427.099	193.041	1.50857	0.00347436	Significant Increase	Tier 3 one-reaction									0	18	338
75	411.5	381.148	147.089	1.48218	0.0222718	Significant Increase	Tier 3 one-reaction									0	39	429
85	416.2	604.656	741.194	0.625836	0.00377421	Significant Decrease	Tier 3 one-reaction									0	1	186
86	416.6	563.251	329.192	1.37108	0.00092778	Significant Increase	Tier 3 only two-reaction									0	0	49
88	416.9	534.235	300.177	1.37974	0.00127946	Significant Increase	Tier 3 one-reaction									0	1	77
90	417.1	392.164	158.106	1.31738	0.000826425	Significant Increase	Tier 3 one-reaction									0	6	216
92	417.8	385.13	151.072	1.25925	0.0111025	Significant Increase	Tier 3 only two-reaction									0	0	3
95	418.2	335.142	101.084	1.54803	0.00125256	Significant Increase	Tier 3 one-reaction									0	20	342
121	427.7	335.142	101.084	1.52406	0.00192486	Significant Increase	Tier 3 one-reaction									0	20	342
138	436.5	517.15	283.092	0.490395	7.49051e-06	Significant Decrease	Tier 3 zero-reaction									2	38	568
139	436.9	437.095	203.037	0.770607	0.000151841	Significant Decrease	Tier 3 one-reaction									0	2	11
144	438.6	587.129	353.071	0.763532	0.034835	Significant Decrease	Tier 3 one-reaction									0	4	173
161	445.5	623.155	389.097	0.815937	0.002094	Significant Decrease	Tier 3 one-reaction									0	6	328
167	449	366.101	132.042	0.802636	0.00212182	Significant Decrease	Tier 3 zero-reaction									7	69	753
176	463.7	599.15	132.041	0.645594	0.00360601	Significant Decrease	Tier 3 zero-reaction									7	65	697
184	470.4	560.108	652.1	0.73676	0.00634096	Significant Decrease	Tier 3 one-reaction									0	9	148
190	471.9	303.116	69.0578	1.44162	0.000507599	Significant Increase	Tier 3 one-reaction									0	2	183
191	472	348.138	114.079	1.42072	0.000185833	Significant Increase	Tier 3 zero-reaction									1	4	192
193	472.6	417.087	366.058	0.729554	0.0230332	Significant Decrease	Tier 3 zero-reaction									1	12	197
202	473.2	503.12	269.062	0.441259	8.38486e-07	Significant Decrease	Tier 3 only two-reaction									0	0	18
206	473.6	540.135	306.076	0.471546	1.20311e-06	Significant Decrease	Tier 3 one-reaction									0	4	135
207	473.6	551.126	634.135	0.492509	4.39856e-06	Significant Decrease	Tier 3 only two-reaction									0	0	112
210	473.8	621.148	387.09	1.57272	0.00325275	Significant Increase	Tier 3 one-reaction									0	11	231
211	473.8	489.122	510.127	0.723371	0.0263531	Significant Decrease	Tier 3 one-reaction									0	6	278
212	473.8	567.094	666.072	0.525955	0.00260059	Significant Decrease	Tier 3 one-reaction									0	2	94
217	474.1	488.621	509.125	0.506498	3.67365e-07	Significant Decrease	Tier 3 one-reaction									0	1	144
218	474.2	559.108	325.05	0.509534	2.0954e-05	Significant Decrease	Tier 3 one-reaction									0	5	169
221	474.4	451.105	434.093	0.664269	0.00114187	Significant Decrease	Tier 3 one-reaction									0	9	261
222	474.5	757.21	523.151	1.45562	0.000333638	Significant Increase	Tier 3 one-reaction									0	1	242
223	474.6	502.618	537.12	0.504754	6.86671e-06	Significant Decrease	Tier 3 one-reaction									0	3	147
227	474.8	408.074	174.015	1.59879	0.00646708	Significant Increase	Tier 3 zero-reaction									3	16	166
229	474.9	551.125	317.067	0.492509	4.39856e-06	Significant Decrease	Tier 3 one-reaction									0	7	240
231	475.1	503.619	539.121	0.560356	0.000209585	Significant Decrease	Tier 3 one-reaction									0	1	165
232	475.1	559.108	650.099	0.509534	2.0954e-05	Significant Decrease	Tier 3 only two-reaction									0	0	89
238	476.2	708.239	474.181	1.22306	0.00305399	Significant Increase	Tier 3 one-reaction									0	2	207
239	477	519.225	285.166	1.25756	0.032992	Significant Increase	Tier 3 one-reaction									0	2	70
257	480.8	541.135	614.153	0.501915	8.80466e-07	Significant Decrease	Tier 3 zero-reaction									1	7	167
272	487.6	386.092	152.034	1.52851	0.00470324	Significant Increase	Tier 3 zero-reaction									3	12	426
274	487.6	367.096	266.075	1.49421	0.000572283	Significant Increase	Tier 3 one-reaction									0	7	186
275	487.7	512.625	557.134	0.65842	0.0117112	Significant Decrease	Tier 3 one-reaction									0	2	138
277	487.7	512.125	278.066	0.686367	0.02493	Significant Decrease	Tier 3 one-reaction									0	13	403
282	487.8	511.624	555.131	0.693486	0.0147993	Significant Decrease	Tier 3 one-reaction									0	3	188
297	493	434.174	200.116	1.82118	7.69286e-05	Significant Increase	Tier 3 one-reaction									0	11	174
299	494.2	459.17	225.112	1.34992	0.000249643	Significant Increase	Tier 3 one-reaction									0	28	294
311	497.6	366.101	132.042	0.660288	2.65272e-06	Significant Decrease	Tier 3 zero-reaction									7	69	753
318	504.7	520.132	286.074	0.682823	0.000684833	Significant Decrease	Tier 3 one-reaction									0	4	185
327	508.6	366.101	132.042	0.647641	1.11625e-06	Significant Decrease	Tier 3 zero-reaction									7	69	753
345	513.7	407.59	347.064	0.679715	0.0104421	Significant Decrease	Tier 3 zero-reaction									4	41	392
350	516.7	543.227	309.169	1.42559	0.00200466	Significant Increase	Tier 3 one-reaction									0	3	158
367	527.1	584.152	117.043	1.38542	0.0123811	Significant Increase	Tier 3 zero-reaction									3	35	483
385	536.1	354.08	120.021	1.23298	0.0082551	Significant Increase	Tier 3 one-reaction									0	10	190
393	539.3	497.148	263.09	2.61012	0.00337739	Significant Increase	Tier 3 one-reaction									0	6	190
404	544	532.13	596.144	1.40242	0.0134832	Significant Increase	Tier 3 one-reaction									0	8	239
413	549.9	366.102	132.044	0.73168	0.00256069	Significant Decrease	Tier 3 one-reaction									0	4	56
416	550.1	476.613	485.11	0.635034	0.00122939	Significant Decrease	Tier 3 one-reaction									0	9	282
417	550.2	475.613	483.11	0.622802	0.00420091	Significant Decrease	Tier 3 one-reaction									0	3	136
428	559.6	783.178	549.119	0.607207	0.00183676	Significant Decrease	Tier 3 one-reaction									0	2	137
455	583.5	439.099	205.041	1.33807	0.0292859	Significant Increase	Tier 3 one-reaction									0	18	265
475	589.3	377.116	143.058	0.70292	0.0244869	Significant Decrease	Tier 3 zero-reaction									1	25	397
478	592.9	492.214	258.155	1.42686	0.0153009	Significant Increase	Tier 3 one-reaction									0	4	102
487	597.2	554.132	640.147	0.532024	0.00115376	Significant Decrease	Tier 3 one-reaction									0	2	131
488	597.7	554.132	320.074	0.532024	0.00115376	Significant Decrease	Tier 3 one-reaction									0	6	192
489	597.9	555.133	642.148	0.526318	0.00478407	Significant Decrease	Tier 3 one-reaction									0	3	142
497	598.6	366.101	132.043	0.744304	0.000229765	Significant Decrease	Tier 3 zero-reaction									7	69	753
527	611.7	409.614	351.111	0.590381	0.039511	Significant Decrease	Tier 3 one-reaction									0	6	290
528	614.5	419.112	370.107	1.27619	0.0191357	Significant Increase	Tier 3 one-reaction									0	10	317
533	619	410.614	353.112	0.603014	0.0280607	Significant Decrease	Tier 3 one-reaction									0	6	300
538	620.7	409.614	351.111	0.590381	0.039511	Significant Decrease	Tier 3 one-reaction									0	6	290
539	621.4	783.178	549.119	0.512439	6.71471e-07	Significant Decrease	Tier 3 one-reaction									0	2	143
546	624.2	517.132	283.074	0.509375	6.41232e-05	Significant Decrease	Tier 3 one-reaction									0	33	426
547	624.5	517.132	566.147	0.509375	6.41232e-05	Significant Decrease	Tier 3 one-reaction									0	3	192
578	639.2	540.162	73.0524	1.27218	0.0094101	Significant Increase	Tier 3 zero-reaction									3	18	409
583	641.2	418.592	369.068	1.5861	0.0115936	Significant Increase	Tier 3 one-reaction									0	7	140
586	642	419.591	371.066	1.50331	0.0370129	Significant Increase	Tier 3 one-reaction									0	6	151
588	642.8	419.093	370.07	1.51432	0.0177375	Significant Increase	Tier 3 one-reaction									0	3	228
599	648.2	736.192	269.083	0.505942	0.000264297	Significant Decrease	Tier 3 one-reaction									0	1	109
604	649.3	368.1	268.083	0.518348	0.000632204	Significant Decrease	Tier 3 zero-reaction									3	19	339
607	650.4	599.152	132.042	0.476551	8.11641e-05	Significant Decrease	Tier 3 zero-reaction									7	65	699
608	650.6	735.19	268.081	0.505976	0.000199743	Significant Decrease	Tier 3 zero-reaction									4	23	460
637	667.5	554.178	87.0682	1.22151	0.00556258	Significant Increase	Tier 3 zero-reaction									1	29	397
639	668.4	321.115	87.0569	1.31303	0.00226999	Significant Increase	Tier 3 only two-reaction									0	0	1
645	674	408.17	174.112	1.20109	0.0112001	Significant Increase	Tier 3 zero-reaction									2	6	79
646	674.3	321.115	174.113	1.29291	0.00534781	Significant Increase	Tier 3 zero-reaction									2	6	69
657	681.2	321.616	175.115	1.26563	0.0113275	Significant Increase	Tier 3 only two-reaction									0	0	3
674	689.8	371.633	275.149	1.30644	0.0467643	Significant Increase	Tier 3 zero-reaction									2	10	122
675	690.5	379.096	145.038	1.23609	0.0187658	Significant Increase	Tier 3 zero-reaction									1	25	405
678	695.6	400.085	166.027	1.62902	0.000139035	Significant Increase	Tier 3 zero-reaction									3	18	281
711	719.3	336.09	102.032	0.775377	0.0278608	Significant Decrease	Tier 3 zero-reaction									6	52	601
716	721.2	393.112	159.054	1.3328	0.0112161	Significant Increase	Tier 3 one-reaction									0	35	477
727	729.5	367.078	133.02	1.53265	0.0131944	Significant Increase	Tier 3 one-reaction									0	4	137
754	746.1	735.19	268.081	0.623886	0.00019051	Significant Decrease	Tier 3 zero-reaction									4	23	460
770	755.7	368.1	268.082	0.6232	7.45411e-05	Significant Decrease	Tier 3 zero-reaction									3	19	331
775	756.7	370.099	136.04	1.49765	0.0144016	Significant Increase	Tier 3 only two-reaction									0	0	11
792	762.4	689.22	222.111	0.514719	0.000169097	Significant Decrease	Tier 3 one-reaction									0	13	323
793	762.8	582.106	348.047	0.769173	0.0196494	Significant Decrease	Tier 3 zero-reaction									3	20	312
806	773	583.754	699.391	1.87304	0.0298632	Significant Increase	Tier 3 one-reaction									0	3	206
809	774.9	582.105	348.047	0.773552	0.0214309	Significant Decrease	Tier 3 zero-reaction									3	20	313
821	780.1	815.156	348.047	0.692117	0.0483249	Significant Decrease	Tier 3 zero-reaction									3	20	315
845	809.7	335.143	101.084	1.20274	0.0108087	Significant Increase	Tier 3 one-reaction									0	20	342
848	813.3	375.605	283.093	0.453482	2.54161e-05	Significant Decrease	Tier 3 zero-reaction									2	42	621
852	816.4	582.105	348.047	0.73297	0.0205514	Significant Decrease	Tier 3 zero-reaction									3	20	309
865	820.8	376.105	284.094	0.485822	4.17695e-05	Significant Decrease	Tier 3 one-reaction									0	1	98
886	831.3	692.184	225.075	0.779694	0.0274633	Significant Decrease	Tier 3 one-reaction									0	21	414
888	832.8	419.667	371.217	1.44509	0.00156733	Significant Increase	Tier 3 one-reaction									0	2	63
898	837	352.073	118.014	1.47671	0.000500756	Significant Increase	Tier 3 one-reaction									0	1	8
902	838.8	354.072	120.014	2.1769	0.0138735	Significant Increase	Tier 3 only two-reaction									0	0	4
905	841.2	313.078	79.0193	0.674286	0.00403786	Significant Decrease	Tier 3 only two-reaction									0	0	43
906	843.1	381.094	147.036	1.41243	0.00867768	Significant Increase	Tier 3 one-reaction									0	4	142
916	856.9	622.161	155.051	1.24521	0.0258305	Significant Increase	Tier 3 one-reaction									0	1	34
922	864.4	364.085	130.027	0.676351	9.98299e-05	Significant Decrease	Tier 3 zero-reaction									4	40	464
926	865.4	311.084	154.05	1.23723	0.0356823	Significant Increase	Tier 3 one-reaction									0	11	159
932	867.3	377.105	143.047	0.806856	0.0211852	Significant Decrease	Tier 3 only two-reaction									0	0	7
938	869.1	416.608	365.099	0.214089	0.0140614	Significant Decrease	Tier 3 one-reaction									0	14	331
943	874.1	754.203	287.094	0.80427	0.0154472	Significant Decrease	Tier 3 one-reaction									0	4	172
945	874.4	366.101	132.042	0.817624	0.0238456	Significant Decrease	Tier 3 zero-reaction									7	69	753
946	874.5	377.105	286.093	0.810862	0.0240885	Significant Decrease	Tier 3 one-reaction									0	10	349
947	874.5	318.08	84.0213	0.813276	0.00813475	Significant Decrease	Tier 3 one-reaction									0	13	309
948	874.9	276.069	42.0105	0.80591	0.00955631	Significant Decrease	Tier 3 one-reaction									0	4	280
951	876	621.158	154.049	1.25614	0.0201207	Significant Increase	Tier 3 one-reaction									0	12	336
954	881.3	363.107	258.098	0.676484	0.000136107	Significant Decrease	Tier 3 one-reaction									0	27	299
955	882.9	404.626	341.135	1.44362	0.032681	Significant Increase	Tier 3 zero-reaction									2	16	515
959	884	378.104	288.091	0.779964	0.00603833	Significant Decrease	Tier 3 one-reaction									0	2	148
971	891.1	366.101	132.042	0.81593	0.0229629	Significant Decrease	Tier 3 zero-reaction									7	69	753
972	891.1	377.105	286.093	0.822318	0.0335669	Significant Decrease	Tier 3 one-reaction									0	10	349
983	902.1	368.099	134.041	0.709771	0.000156697	Significant Decrease	Tier 3 one-reaction									0	3	72
991	909.2	558.149	91.0398	1.23582	0.00874719	Significant Increase	Tier 3 only two-reaction									0	0	4
992	909.4	736.193	269.084	0.762505	0.00208603	Significant Decrease	Tier 3 one-reaction									0	1	108
993	909.6	599.152	132.042	0.741999	0.000467202	Significant Decrease	Tier 3 zero-reaction									7	69	753
994	909.8	601.151	134.042	0.751751	0.00182311	Significant Decrease	Tier 3 only two-reaction									0	0	4
995	909.9	368.099	268.082	0.724067	0.000153814	Significant Decrease	Tier 3 zero-reaction									3	18	328
996	909.9	300.08	132.043	0.689157	0.0014341	Significant Decrease	Tier 3 zero-reaction									7	69	753
1013	919.4	355.11	242.102	1.32573	0.0224552	Significant Increase	Tier 3 one-reaction									0	11	298
1034	935.7	622.178	155.069	1.57048	0.0138386	Significant Increase	Tier 3 zero-reaction									1	14	272
1035	935.8	389.128	155.07	1.93055	0.00181861	Significant Increase	Tier 3 zero-reaction									1	14	279
1048	946.6	393.148	159.09	1.47103	0.00936274	Significant Increase	Tier 3 zero-reaction									6	42	444
1055	954.2	366.101	132.043	0.754753	0.0103261	Significant Decrease	Tier 3 zero-reaction									7	69	753
1057	955.4	343.626	219.135	1.25226	0.00307302	Significant Increase	Tier 3 one-reaction									0	3	81
1059	957.3	362.609	257.102	0.640028	0.0279628	Significant Decrease	Tier 3 zero-reaction									2	29	447
1064	966.6	480.159	246.101	1.47192	0.014764	Significant Increase	Tier 3 one-reaction									0	7	139
1066	971.4	411.104	177.046	1.46463	0.00495118	Significant Increase	Tier 3 zero-reaction									1	16	228
1073	976.6	600.202	133.093	1.51613	0.00624786	Significant Increase	Tier 3 only two-reaction									0	0	23
1089	985.8	379.169	145.111	1.51627	0.0195697	Significant Increase	Tier 3 zero-reaction									1	19	299
1095	991	379.132	145.074	2.80645	0.00215405	Significant Increase	Tier 3 zero-reaction									6	54	510
1100	1000.6	362.61	257.103	0.656201	0.0156482	Significant Decrease	Tier 3 zero-reaction									2	29	458
1107	1007.5	425.613	383.108	0.315334	0.00244711	Significant Decrease	Tier 3 zero-reaction									1	15	402
1115	1010.8	426.114	192.056	0.360111	0.00304384	Significant Decrease	Tier 3 one-reaction									0	13	200
1124	1020.5	329.106	190.096	1.31706	0.0111306	Significant Increase	Tier 3 zero-reaction									1	13	351
1132	1038	367.608	267.099	0.374926	0.0127865	Significant Decrease	Tier 3 zero-reaction									2	45	592
1138	1039.5	340.104	212.092	1.39917	0.0187706	Significant Increase	Tier 3 one-reaction									0	11	225
1147	1042	307.111	73.0527	1.2451	0.00815838	Significant Increase	Tier 3 zero-reaction									3	18	409
1148	1043.4	614.218	147.109	1.21158	0.0137602	Significant Increase	Tier 3 only two-reaction									0	0	15
1152	1045.9	694.219	227.11	0.644114	0.0174932	Significant Decrease	Tier 3 one-reaction									0	2	47
1153	1046	347.112	226.108	0.612846	0.0122012	Significant Decrease	Tier 3 zero-reaction									1	12	204
1158	1048.5	762.319	295.21	1.2055	0.0234961	Significant Increase	Tier 3 only two-reaction									0	0	17
1161	1050.8	407.164	173.106	1.21304	0.0462059	Significant Increase	Tier 3 zero-reaction									4	29	349
1173	1064.6	441.148	207.09	1.54761	0.00144581	Significant Increase	Tier 3 zero-reaction									3	25	245
1177	1069.9	427.133	193.074	1.28566	0.0270847	Significant Increase	Tier 3 zero-reaction									3	24	363
1185	1075.2	327.091	93.0322	1.3718	0.00242514	Significant Increase	Tier 3 only two-reaction									0	0	117
1200	1087.7	623.182	156.072	1.71539	0.000354323	Significant Increase	Tier 3 only two-reaction									0	0	19
1212	1094.3	311.593	155.07	1.712	0.000659972	Significant Increase	Tier 3 zero-reaction									1	14	279
1213	1094.3	366.101	132.042	0.745149	0.00436357	Significant Decrease	Tier 3 zero-reaction									7	69	753
1214	1094.9	407.164	173.106	1.58497	0.000645603	Significant Increase	Tier 3 zero-reaction									4	29	349
1215	1094.9	312.594	157.071	1.64936	0.000260764	Significant Increase	Tier 3 only two-reaction									0	0	1
1216	1096.3	517.15	283.091	0.498609	2.65146e-05	Significant Decrease	Tier 3 zero-reaction									2	38	567
1217	1096.6	375.605	283.093	0.502364	3.74382e-05	Significant Decrease	Tier 3 zero-reaction									2	42	621
1218	1098.6	750.201	283.091	0.456381	1.20831e-05	Significant Decrease	Tier 3 zero-reaction									2	38	567
1221	1099.5	622.177	155.068	1.66602	0.000548049	Significant Increase	Tier 3 zero-reaction									1	14	272
1224	1101.7	311.084	154.05	10.6951	0.00548534	Significant Increase	Tier 3 one-reaction									0	11	159
1233	1109.8	393.148	159.09	1.34253	0.0118966	Significant Increase	Tier 3 zero-reaction									6	42	444
1240	1117.1	595.216	128.107	1.2307	0.0131215	Significant Increase	Tier 3 one-reaction									0	4	44
1260	1127.8	428.608	389.099	0.804293	0.00765465	Significant Decrease	Tier 3 one-reaction									0	5	308
1263	1134.2	309.085	150.054	0.703408	0.00511004	Significant Decrease	Tier 3 zero-reaction									10	64	779
1281	1162	485.625	503.134	0.467667	0.000112074	Significant Decrease	Tier 3 one-reaction									0	13	250
1284	1162.5	300.08	132.044	0.74273	0.00905562	Significant Decrease	Tier 3 one-reaction									0	4	56
1285	1163.1	329.599	191.081	0.696041	0.00137257	Significant Decrease	Tier 3 one-reaction									0	32	651
1290	1170.6	318.103	84.0451	0.669551	0.000242735	Significant Decrease	Tier 3 only two-reaction									0	0	2
1305	1176.3	706.219	239.11	0.72003	2.02059e-05	Significant Decrease	Tier 3 zero-reaction									1	2	68
1309	1178.2	472.165	238.107	0.719774	8.98118e-05	Significant Decrease	Tier 3 one-reaction									0	16	371
1314	1181.1	346.075	112.016	0.749185	0.00510423	Significant Decrease	Tier 3 zero-reaction									2	8	292
1315	1181.7	430.155	196.096	0.585414	0.0030942	Significant Decrease	Tier 3 one-reaction									0	14	362
1318	1182.1	332.107	196.097	0.424648	1.29203e-05	Significant Decrease	Tier 3 one-reaction									0	10	219
1320	1184.9	317.107	83.0484	1.26329	0.0390157	Significant Increase	Tier 3 zero-reaction									1	1	141
1324	1187.1	275.583	83.0495	1.49092	0.0115226	Significant Increase	Tier 3 only two-reaction									0	0	5
1326	1189	321.11	174.102	1.29306	0.0480555	Significant Increase	Tier 3 only two-reaction									0	0	8
1335	1199.8	367.092	266.067	1.32319	0.0125851	Significant Increase	Tier 3 one-reaction									0	13	243
1336	1201.3	376.097	284.077	1.41932	0.00214584	Significant Increase	Tier 3 zero-reaction									1	14	383
1341	1205.8	339.115	210.113	0.815434	0.0139927	Significant Decrease	Tier 3 one-reaction									0	7	150
1343	1206.7	339.616	211.116	0.756371	0.00485854	Significant Decrease	Tier 3 only two-reaction									0	0	22
1345	1214.8	321.067	174.018	0.709905	0.0227151	Significant Decrease	Tier 3 zero-reaction									3	16	206
1351	1222.3	382.604	297.091	0.809496	0.00601047	Significant Decrease	Tier 3 zero-reaction									1	10	285
1359	1231.2	328.117	188.118	1.34991	0.0103727	Significant Increase	Tier 3 zero-reaction									3	24	215
1360	1231.4	329.117	190.117	1.41777	0.0109526	Significant Increase	Tier 3 only two-reaction									0	0	3
1361	1232.6	598.097	364.039	0.653283	0.00150663	Significant Decrease	Tier 3 zero-reaction									1	6	215
1362	1236.9	299.588	131.06	1.33442	0.00579425	Significant Increase	Tier 3 only two-reaction									0	0	3
1363	1239.1	312.601	157.086	1.23364	0.0491625	Significant Increase	Tier 3 one-reaction									0	12	213
1398	1279.5	318.079	84.0212	0.82545	0.030755	Significant Decrease	Tier 3 one-reaction									0	13	310
1400	1279.7	276.069	42.0109	0.831313	0.034309	Significant Decrease	Tier 3 one-reaction									0	4	280
1416	1294.6	292.099	116.081	1.75442	0.00127789	Significant Increase	Tier 3 only two-reaction									0	0	1
1429	1304.7	366.101	132.043	0.815657	0.0114433	Significant Decrease	Tier 3 zero-reaction									7	69	753
1431	1305	297.086	126.055	0.761225	0.00465899	Significant Decrease	Tier 3 zero-reaction									2	3	91
1438	1306.7	480.633	493.149	0.766476	0.00642499	Significant Decrease	Tier 3 one-reaction									0	8	289
1441	1309.2	598.098	364.039	0.670318	0.00163023	Significant Decrease	Tier 3 zero-reaction									1	6	215
1447	1317.6	417.123	183.065	1.40213	0.00413059	Significant Increase	Tier 3 one-reaction									0	15	326
1448	1318	319.088	85.0297	1.56557	0.0212786	Significant Increase	Tier 3 only two-reaction									0	0	12
1452	1325.1	303.116	69.0577	1.65916	0.00339067	Significant Increase	Tier 3 one-reaction									0	2	183
1461	1336	348.09	114.032	0.798327	0.0234087	Significant Decrease	Tier 3 one-reaction									0	28	469
1463	1336.5	718.182	251.073	0.801249	0.0180864	Significant Decrease	Tier 3 only two-reaction									0	0	83
1475	1352.2	620.144	153.035	1.27832	0.0284587	Significant Increase	Tier 3 only two-reaction									0	0	31
1476	1353	366.101	132.043	0.833029	0.0412885	Significant Decrease	Tier 3 zero-reaction									7	69	753
1484	1356.8	386.092	152.034	1.35093	0.0113836	Significant Increase	Tier 3 zero-reaction									3	12	438
1493	1361.5	649.186	182.077	1.38061	0.000241693	Significant Increase	Tier 3 only two-reaction									0	0	9
1494	1362	320.101	172.086	1.67632	0.00123186	Significant Increase	Tier 3 zero-reaction									2	9	290
1496	1362.5	297.086	126.055	1.31781	0.0111973	Significant Increase	Tier 3 zero-reaction									2	3	91
1499	1363.5	578.189	111.08	0.559119	0.00762209	Significant Decrease	Tier 3 zero-reaction									1	4	108
1501	1364.8	291.099	114.08	1.57055	0.00414171	Significant Increase	Tier 3 zero-reaction									1	4	192
1502	1365.7	325.596	183.075	1.3236	0.00139429	Significant Increase	Tier 3 zero-reaction									1	12	213
1506	1367.9	289.599	111.081	0.58563	0.00833165	Significant Decrease	Tier 3 only two-reaction									0	0	6
1508	1368.2	345.138	111.08	0.634483	0.0100669	Significant Decrease	Tier 3 zero-reaction									1	4	114
1509	1368.2	393.127	159.069	1.20152	0.0305351	Significant Increase	Tier 3 zero-reaction									1	10	118
1523	1385.9	331.56	195.004	1.74676	0.0160204	Significant Increase	Tier 3 one-reaction									0	3	61
1525	1387.3	485.625	503.134	0.465186	1.69994e-05	Significant Decrease	Tier 3 one-reaction									0	13	250
1538	1404.1	372.049	137.991	1.35389	0.000846948	Significant Increase	Tier 3 only two-reaction									0	0	15
1542	1413.7	299.096	130.075	1.56002	0.0255718	Significant Increase	Tier 3 one-reaction									0	18	305
1549	1418.8	297.086	126.056	0.739743	0.00187007	Significant Decrease	Tier 3 only two-reaction									0	0	6
1555	1424.6	654.193	187.083	0.599121	5.05886e-05	Significant Decrease	Tier 3 zero-reaction									1	32	409
1557	1425.6	717.18	250.071	0.752315	0.000849975	Significant Decrease	Tier 3 one-reaction									0	28	494
1558	1425.9	485.11	251.052	0.594203	0.00259917	Significant Decrease	Tier 3 only two-reaction									0	0	15
1560	1426.1	348.09	114.032	0.771127	0.0144987	Significant Decrease	Tier 3 one-reaction									0	28	469
1568	1430.6	317.132	83.0738	1.29662	0.0292123	Significant Increase	Tier 3 one-reaction									0	2	188
1574	1433.8	332.559	197.002	1.7445	0.0178437	Significant Increase	Tier 3 one-reaction									0	1	23
1575	1434	331.56	195.004	2.1518	0.015112	Significant Increase	Tier 3 one-reaction									0	3	61
1583	1439.8	386.092	152.034	1.22669	0.0182748	Significant Increase	Tier 3 zero-reaction									3	7	156
1587	1447.8	620.146	153.037	1.36929	0.0118913	Significant Increase	Tier 3 only two-reaction									0	0	23
1593	1454.7	275.085	82.054	1.45243	0.0250461	Significant Increase	Tier 3 only two-reaction									0	0	3
1600	1457.4	599.152	132.043	0.716124	0.000577728	Significant Decrease	Tier 3 zero-reaction									7	69	753
1606	1466.3	307.085	146.053	1.51527	0.000197049	Significant Increase	Tier 3 only two-reaction									0	0	56
1613	1471.1	320.594	173.07	0.763241	0.0283163	Significant Decrease	Tier 3 zero-reaction									1	38	512
1614	1471.2	768.223	301.114	0.820614	0.0173586	Significant Decrease	Tier 3 one-reaction									0	10	237
1617	1472.1	299.072	130.028	0.817081	0.0195844	Significant Decrease	Tier 3 only two-reaction									0	0	25
1618	1472.2	598.138	131.029	0.819386	0.0265373	Significant Decrease	Tier 3 only two-reaction									0	0	1
1622	1474.5	485.625	503.134	0.592211	0.000788183	Significant Decrease	Tier 3 one-reaction									0	13	250
1623	1475.3	309.584	151.051	0.629983	0.0177771	Significant Decrease	Tier 3 zero-reaction									3	11	265
1627	1479.8	302.078	136.04	1.30316	0.0105311	Significant Increase	Tier 3 only two-reaction									0	0	10
1628	1479.9	774.235	307.126	1.26962	0.0279901	Significant Increase	Tier 3 one-reaction									0	26	530
1630	1480	775.238	308.129	1.29233	0.00742535	Significant Increase	Tier 3 one-reaction									0	1	118
1631	1480.7	303.078	138.04	1.31951	0.0102323	Significant Increase	Tier 3 only two-reaction									0	0	3
1632	1483.4	354.116	120.058	1.51009	3.22454e-05	Significant Increase	Tier 3 zero-reaction									2	13	249
1636	1493.1	345.601	223.086	1.54337	0.00836678	Significant Increase	Tier 3 zero-reaction									1	30	483
1640	1495.1	691.197	224.087	1.41117	0.000854834	Significant Increase	Tier 3 only two-reaction									0	0	8
1642	1495.7	348.541	228.965	2.78439	0.031471	Significant Increase	Tier 3 only two-reaction									0	0	23
1644	1496.1	354.116	120.058	1.50873	2.01324e-05	Significant Increase	Tier 3 zero-reaction									2	13	249
1656	1505.5	304.581	141.045	0.746074	0.00623152	Significant Decrease	Tier 3 only two-reaction									0	0	41
1662	1511.8	300.08	132.042	0.781432	0.0254747	Significant Decrease	Tier 3 zero-reaction									7	69	753
1665	1513	601.151	367.093	0.34292	0.0017188	Significant Decrease	Tier 3 one-reaction									0	7	280
1666	1513.1	625.13	158.02	1.32754	0.0183932	Significant Increase	Tier 3 one-reaction									0	17	298
1668	1513.6	262.053	27.995	0.762247	0.00788864	Significant Decrease	Tier 3 zero-reaction									1	4	251
1671	1514.3	753.201	286.092	0.749325	0.00461661	Significant Decrease	Tier 3 one-reaction									0	8	278
1672	1514.3	599.152	132.043	0.740952	0.00106086	Significant Decrease	Tier 3 zero-reaction									7	69	753
1673	1514.4	388.108	154.049	0.769489	0.0045224	Significant Decrease	Tier 3 one-reaction									0	11	162
1677	1515.5	752.253	285.144	1.25228	0.0438879	Significant Increase	Tier 3 one-reaction									0	2	102
1681	1516.2	302.079	136.041	1.3123	0.008486	Significant Increase	Tier 3 only two-reaction									0	0	15
1682	1516.2	601.152	134.043	0.592228	0.000172438	Significant Decrease	Tier 3 only two-reaction									0	0	10
1683	1516.2	303.079	138.041	1.21657	0.0416736	Significant Increase	Tier 3 only two-reaction									0	0	3
1686	1516.9	775.239	308.129	1.24798	0.0280539	Significant Increase	Tier 3 one-reaction									0	1	60
1687	1517	494.631	521.146	0.732187	0.00503905	Significant Decrease	Tier 3 one-reaction									0	3	310
1690	1519.6	774.235	307.126	1.26019	0.0220963	Significant Increase	Tier 3 one-reaction									0	26	530
1700	1532	416.104	364.091	0.552454	0.00581631	Significant Decrease	Tier 3 one-reaction									0	9	350
1710	1545.6	313.593	159.07	1.62309	0.000835425	Significant Increase	Tier 3 zero-reaction									1	10	121
1719	1550	370.097	136.039	1.22637	0.00221961	Significant Increase	Tier 3 zero-reaction									1	10	171
1721	1551.1	752.228	285.119	1.33901	0.022342	Significant Increase	Tier 3 one-reaction									0	8	217
1722	1551.9	306.571	145.025	2.39804	0.00640378	Significant Increase	Tier 3 only two-reaction									0	0	6
1723	1552.1	305.572	143.027	1.88981	0.00308773	Significant Increase	Tier 3 only two-reaction									0	0	14
1734	1557.5	480.635	493.153	0.635905	0.000301113	Significant Decrease	Tier 3 one-reaction									0	16	443
1737	1560.1	313.112	158.107	1.49277	0.00772047	Significant Increase	Tier 3 one-reaction									0	6	216
1738	1560.4	414.613	361.108	1.20258	0.0131519	Significant Increase	Tier 3 one-reaction									0	4	169
1741	1565.9	388.077	154.019	1.50564	5.39184e-05	Significant Increase	Tier 3 one-reaction									0	1	46
1742	1566.7	748.244	281.135	1.38703	0.00433262	Significant Increase	Tier 3 one-reaction									0	10	182
1744	1567.4	367.569	267.022	1.25875	0.00794056	Significant Increase	Tier 3 one-reaction									0	2	93
1745	1567.5	289.083	110.049	1.49877	0.00176151	Significant Increase	Tier 3 only two-reaction									0	0	10
1746	1567.6	344.107	110.048	1.50119	0.00117571	Significant Increase	Tier 3 zero-reaction									1	8	272
1750	1569.2	577.158	110.048	1.46835	0.00118058	Significant Increase	Tier 3 zero-reaction									1	8	272
1755	1572.8	962.218	728.16	1.4303	0.00179169	Significant Increase	Tier 3 one-reaction									0	1	100
1759	1576.7	337.112	206.107	1.74608	0.0311336	Significant Increase	Tier 3 one-reaction									0	22	213
1761	1577.4	283.575	99.033	0.618901	0.0033409	Significant Decrease	Tier 3 only two-reaction									0	0	1
1763	1577.9	384.138	150.079	0.746354	0.0141064	Significant Decrease	Tier 3 one-reaction									0	8	236
1764	1578	309.099	150.081	0.63524	0.000853823	Significant Decrease	Tier 3 one-reaction									0	8	236
1765	1579.1	356.101	244.086	1.55284	0.0173677	Significant Increase	Tier 3 zero-reaction									2	13	302
1766	1579.1	436.195	202.136	0.618098	0.00266128	Significant Decrease	Tier 3 only two-reaction									0	0	70
1767	1579.5	478.143	244.085	1.67627	0.00264216	Significant Increase	Tier 3 zero-reaction									1	8	179
1768	1582.2	750.223	283.113	1.38418	0.0312464	Significant Increase	Tier 3 only two-reaction									0	0	31
1769	1582.8	388.077	154.019	1.45562	5.69257e-05	Significant Increase	Tier 3 only two-reaction									0	0	44
1772	1583.9	290.073	112.029	1.26952	0.0217812	Significant Increase	Tier 3 one-reaction									0	1	46
1773	1584.8	774.235	307.126	1.21056	0.0228693	Significant Increase	Tier 3 one-reaction									0	26	530
1775	1586	302.078	136.04	1.20447	0.03077	Significant Increase	Tier 3 only two-reaction									0	0	10
1777	1588.5	290.083	112.049	1.38965	0.00747588	Significant Increase	Tier 3 only two-reaction									0	0	2
1779	1590.9	344.107	110.048	1.48812	0.000807855	Significant Increase	Tier 3 zero-reaction									1	8	272
1780	1590.9	289.083	110.049	1.51624	0.00127967	Significant Increase	Tier 3 only two-reaction									0	0	10
1793	1596	276.568	85.0188	1.86569	0.000988262	Significant Increase	Tier 3 only two-reaction									0	0	1
1812	1606.1	312.08	156.044	0.665992	0.00598898	Significant Decrease	Tier 3 one-reaction									0	17	377
1815	1607.3	385.108	151.049	0.4459	3.29214e-06	Significant Decrease	Tier 3 zero-reaction									3	18	450
1817	1608.1	750.201	283.092	0.471247	1.78952e-05	Significant Decrease	Tier 3 zero-reaction									2	38	568
1818	1608.1	493.132	518.147	0.508251	9.29354e-05	Significant Decrease	Tier 3 one-reaction									0	26	427
1819	1609.5	334.6	201.084	0.648565	0.00306555	Significant Decrease	Tier 3 one-reaction									0	1	80
1821	1609.6	599.152	132.042	0.683442	0.00185716	Significant Decrease	Tier 3 zero-reaction									7	65	699
1825	1614.3	736.193	269.084	0.781992	0.00800783	Significant Decrease	Tier 3 one-reaction									0	1	107
1842	1625.8	601.15	134.041	0.735682	0.00135765	Significant Decrease	Tier 3 one-reaction									0	3	72
1850	1628.9	468.257	234.199	0.755327	0.0425692	Significant Decrease	Tier 3 one-reaction									0	2	253
1851	1629.2	327.127	186.138	1.2889	0.0274228	Significant Increase	Tier 3 one-reaction									0	4	103
1859	1635.6	419.621	371.125	1.67741	0.0104297	Significant Increase	Tier 3 one-reaction									0	9	373
1867	1637.7	782.206	315.096	1.37613	0.00814289	Significant Increase	Tier 3 one-reaction									0	14	420
1868	1638.1	378.068	144.009	1.43816	0.00061766	Significant Increase	Tier 3 one-reaction									0	2	60
1869	1638.2	306.064	144.011	1.46851	0.00146896	Significant Increase	Tier 3 only two-reaction									0	0	11
1876	1640.4	436.123	404.129	0.676497	0.00334061	Significant Decrease	Tier 3 one-reaction									0	4	220
1881	1641.3	611.119	144.009	1.36652	0.000990947	Significant Increase	Tier 3 one-reaction									0	2	60
1882	1641.5	613.116	146.007	1.4429	9.93681e-05	Significant Increase	Tier 3 only two-reaction									0	0	23
1887	1643.2	327.127	186.138	1.2889	0.0274228	Significant Increase	Tier 3 one-reaction									0	4	103
1894	1648.3	735.19	268.08	0.826228	0.0475347	Significant Decrease	Tier 3 zero-reaction									4	23	459
1897	1651.9	334.6	201.084	0.70538	0.0043701	Significant Decrease	Tier 3 one-reaction									0	1	80
1898	1652.1	314.583	161.049	1.50625	0.00188818	Significant Increase	Tier 3 zero-reaction									3	14	162
1899	1652.2	348.091	114.032	0.80501	0.0178235	Significant Decrease	Tier 3 one-reaction									0	28	468
1901	1652.9	729.202	262.093	1.75086	0.0122868	Significant Increase	Tier 3 one-reaction									0	13	236
1931	1660.6	601.086	133.976	0.80655	0.0363188	Significant Decrease	Tier 3 one-reaction									0	1	32
1935	1661.2	675.202	208.092	0.677147	0.00451806	Significant Decrease	Tier 3 only two-reaction									0	0	14
1936	1661.3	337.603	207.089	0.550556	0.00228853	Significant Decrease	Tier 3 zero-reaction									3	25	245
1938	1661.7	317.09	166.064	1.30145	0.047641	Significant Increase	Tier 3 zero-reaction									7	49	442
1942	1662.3	302.046	135.976	0.777327	0.0341678	Significant Decrease	Tier 3 only two-reaction									0	0	4
1944	1662.5	369.104	270.091	1.3949	0.000280421	Significant Increase	Tier 3 one-reaction									0	9	203
1947	1662.9	441.147	207.088	0.553794	0.00093948	Significant Decrease	Tier 3 zero-reaction									3	25	277
1948	1662.9	338.106	104.047	0.527444	0.0029933	Significant Decrease	Tier 3 zero-reaction									8	58	663
1955	1664	455.633	443.149	0.607473	0.00170497	Significant Decrease	Tier 3 one-reaction									0	2	146
1960	1664.3	354.597	241.077	1.42599	0.018663	Significant Increase	Tier 3 one-reaction									0	1	122
1978	1668.3	302.085	136.054	1.21144	0.000607322	Significant Increase	Tier 3 zero-reaction									1	41	396
1979	1668.7	938.884	704.826	1.22327	0.00213762	Significant Increase	Tier 3 only two-reaction									0	0	1
1980	1669.1	620.234	386.176	1.27015	0.00035685	Significant Increase	Tier 3 one-reaction									0	11	185
1987	1669.6	369.103	135.045	1.38088	0.000175537	Significant Increase	Tier 3 only two-reaction									0	0	13
1991	1670.6	303.085	138.054	1.21171	6.87446e-05	Significant Increase	Tier 3 zero-reaction									1	17	498
1996	1671.3	338.106	208.095	0.535152	0.00264882	Significant Decrease	Tier 3 one-reaction									0	26	508
1998	1671.4	626.146	159.037	1.34703	0.00314755	Significant Increase	Tier 3 one-reaction									0	3	106
2000	1671.7	625.144	158.034	1.22333	0.00142361	Significant Increase	Tier 3 one-reaction									0	1	82
2003	1672.3	938.885	1409.65	1.22437	0.00202838	Significant Increase	Tier 3 only two-reaction									0	0	83
2007	1673.2	956.424	489.314	1.24499	0.00434349	Significant Increase	Tier 3 one-reaction									0	3	127
2008	1673.6	613.116	146.007	1.36403	0.000580897	Significant Increase	Tier 3 only two-reaction									0	0	23
2014	1675.5	735.19	268.081	0.82891	0.036202	Significant Decrease	Tier 3 zero-reaction									4	23	460
2022	1676.6	620.736	773.354	1.30856	0.000509866	Significant Increase	Tier 3 only two-reaction									0	0	199
2024	1676.6	306.063	144.01	1.38908	0.000654718	Significant Increase	Tier 3 one-reaction									0	2	60
2025	1676.6	485.626	503.135	0.822707	0.0264641	Significant Decrease	Tier 3 one-reaction									0	13	254
2030	1678.5	757.05	289.941	1.25837	0.00999609	Significant Increase	Tier 3 only two-reaction									0	0	12
2034	1679.8	711.043	243.934	1.27315	0.0306595	Significant Increase	Tier 3 only two-reaction									0	0	12
2049	1687.5	307.062	146.008	1.31408	0.00117118	Significant Increase	Tier 3 only two-reaction									0	0	29
2058	1691.1	428.124	388.132	0.685559	0.0346077	Significant Decrease	Tier 3 one-reaction									0	2	209
2072	1695.9	597.159	130.049	0.780249	0.0114429	Significant Decrease	Tier 3 only two-reaction									0	0	45
2075	1696.5	480.634	493.151	0.743434	0.000242768	Significant Decrease	Tier 3 one-reaction									0	9	300
2082	1697.8	596.158	129.049	0.723287	0.00142037	Significant Decrease	Tier 3 only two-reaction									0	0	2
2094	1700.9	346.128	224.14	1.42661	0.0104867	Significant Increase	Tier 3 one-reaction									0	4	134
2106	1712.9	414.607	361.097	1.44008	0.000935995	Significant Increase	Tier 3 one-reaction									0	12	278
2108	1713.8	611.156	144.047	0.730763	0.00349802	Significant Decrease	Tier 3 one-reaction									0	1	73
2113	1714.4	610.155	143.046	0.788068	0.0134483	Significant Decrease	Tier 3 only two-reaction									0	0	7
2115	1714.8	305.582	143.048	0.752371	0.0165914	Significant Decrease	Tier 3 only two-reaction									0	0	40
2128	1719	320.065	172.012	1.32952	4.81104e-05	Significant Increase	Tier 3 zero-reaction									2	8	222
2129	1719	319.066	170.015	1.25969	0.00167608	Significant Increase	Tier 3 one-reaction									0	1	45
2131	1719.1	403.064	169.006	1.28659	0.000699585	Significant Increase	Tier 3 zero-reaction									1	9	164
2132	1719.4	785.053	550.995	1.27493	0.000768717	Significant Increase	Tier 3 only two-reaction									0	0	10
2136	1723.6	427.116	386.116	0.76323	0.0211082	Significant Decrease	Tier 3 one-reaction									0	8	239
2138	1724.5	403.064	169.006	1.27518	0.000702986	Significant Increase	Tier 3 zero-reaction									1	9	164
2142	1725.7	364.6	261.084	1.53928	0.00114286	Significant Increase	Tier 3 one-reaction									0	10	399
2145	1726.3	783.054	315.944	1.27992	6.12846e-05	Significant Increase	Tier 3 only two-reaction									0	0	14
2153	1731.9	298.582	129.048	0.806475	0.0336899	Significant Decrease	Tier 3 only two-reaction									0	0	4
2157	1739.8	403.103	338.09	0.648597	0.0113904	Significant Decrease	Tier 3 one-reaction									0	4	140
2160	1741.1	334.075	100.016	0.695017	0.00114965	Significant Decrease	Tier 3 one-reaction									0	16	396
2161	1741.3	402.601	337.085	0.693688	0.00452731	Significant Decrease	Tier 3 one-reaction									0	5	184
2164	1744	637.123	170.014	1.31059	0.000442308	Significant Increase	Tier 3 one-reaction									0	2	49
2170	1746.6	319.065	170.014	1.25977	0.000701607	Significant Increase	Tier 3 one-reaction									0	2	49
2192	1763.7	876.176	409.066	1.28183	0.0311754	Significant Increase	Tier 3 one-reaction									0	7	163
2203	1767.5	440.107	412.097	1.68305	0.000144113	Significant Increase	Tier 3 one-reaction									0	3	254
2223	1805.5	765.246	298.137	0.81952	0.0373184	Significant Decrease	Tier 3 one-reaction									0	8	127
2224	1805.6	485.626	503.135	0.783074	0.00973984	Significant Decrease	Tier 3 one-reaction									0	13	288
2227	1806.4	601.15	134.041	0.814536	0.0345175	Significant Decrease	Tier 3 one-reaction									0	3	72
2230	1807.6	602.151	135.042	0.803194	0.0216653	Significant Decrease	Tier 3 only two-reaction									0	0	6
2232	1809.3	301.579	135.042	0.813899	0.0210044	Significant Decrease	Tier 3 only two-reaction									0	0	6
2283	1926.7	517.383	283.324	1.25285	0.0162055	Significant Increase	Tier 3 only two-reaction									0	0	45
79	413.9	604.656	370.598	0.625836	0.00377421	Significant Decrease	Unidentified
205	473.4	540.636	306.577	0.470621	1.10997e-06	Significant Decrease	Unidentified
214	474	559.609	325.551	0.54314	0.000181642	Significant Decrease	Unidentified
216	474.1	551.627	317.568	0.571705	1.14082e-06	Significant Decrease	Unidentified
237	476.2	511.633	277.575	0.505543	8.79479e-08	Significant Decrease	Unidentified
249	479.2	502.619	268.56	0.504754	6.86671e-06	Significant Decrease	Unidentified
271	487.3	511.625	277.566	0.694214	0.0149599	Significant Decrease	Unidentified
412	549.8	475.613	241.554	0.622802	0.00420091	Significant Decrease	Unidentified
494	598.3	554.634	320.575	0.492223	0.000495244	Significant Decrease	Unidentified
518	606.3	409.614	175.555	0.590381	0.039511	Significant Decrease	Unidentified
544	623.4	517.634	283.576	0.639018	0.00384406	Significant Decrease	Unidentified
648	674.6	322.115	176.113	1.27444	0.0117131	Significant Increase	Unidentified
666	687.6	371.633	137.574	1.30644	0.0467643	Significant Increase	Unidentified
805	772	583.754	349.696	1.87304	0.0298632	Significant Increase	Unidentified
860	820	375.606	141.547	0.453482	2.54161e-05	Significant Decrease	Unidentified
1074	976.7	300.105	66.0462	1.55019	0.00559279	Significant Increase	Unidentified
1084	983	301.104	134.091	1.4674	0.0132658	Significant Increase	Unidentified
1114	1009.7	425.612	191.554	0.315334	0.00244711	Significant Decrease	Unidentified
1160	1050.1	308.112	148.107	1.22648	0.0111012	Significant Increase	Unidentified
1169	1060.7	306.081	72.0224	1.93631	0.0176627	Significant Increase	Unidentified
1195	1084.7	311.594	77.5356	1.70067	0.000734845	Significant Increase	Unidentified
1220	1099	311.589	77.5305	4.60077	0.00412398	Significant Increase	Unidentified
1340	1204.9	285.099	102.081	1.51113	0.0275641	Significant Increase	Unidentified
1348	1216.8	272.575	77.033	1.21957	0.0364773	Significant Increase	Unidentified
1428	1303.6	480.633	246.575	0.766476	0.00642499	Significant Decrease	Unidentified
1474	1351.3	324.596	90.5373	1.35443	0.000706864	Significant Increase	Unidentified
1497	1362.5	298.086	128.055	1.29311	0.00946476	Significant Increase	Unidentified
1635	1492.1	345.601	111.543	1.53821	0.00862997	Significant Increase	Unidentified
1674	1514.4	268.099	68.0816	0.724319	0.0129949	Significant Decrease	Unidentified
1689	1518.1	494.631	260.573	0.732187	0.00503905	Significant Decrease	Unidentified
1740	1565.8	324.115	90.0572	1.4174	0.00196842	Significant Increase	Unidentified
1798	1598.4	342.42	108.362	1.39096	0.0111774	Significant Increase	Unidentified
1811	1606.1	492.13	25.0207	0.463546	4.67708e-05	Significant Decrease	Unidentified
1839	1624.1	601.652	134.543	0.568686	0.00274958	Significant Decrease	Unidentified
1858	1635.1	357.768	123.71	2.04206	0.000487563	Significant Increase	Unidentified
1900	1652.4	598.658	131.548	1.90466	0.0101816	Significant Increase	Unidentified
1927	1659.8	455.633	221.575	0.597514	0.00110857	Significant Decrease	Unidentified
1939	1662	337.603	103.545	0.549267	0.00200383	Significant Decrease	Unidentified
1954	1664	369.605	135.547	1.73883	4.48884e-05	Significant Increase	Unidentified
1959	1664.2	485.626	251.567	0.823723	0.029029	Significant Decrease	Unidentified
1981	1669.1	620.736	386.677	1.29609	0.000604917	Significant Increase	Unidentified
2010	1675.1	433.512	199.453	0.799649	0.0154613	Significant Decrease	Unidentified
2012	1675.4	290.141	56.0824	0.820684	0.0411459	Significant Decrease	Unidentified
2018	1675.7	601.651	134.542	0.5025	7.61184e-05	Significant Decrease	Unidentified
2023	1676.6	624.715	390.656	1.33281	0.000544481	Significant Increase	Unidentified
2073	1696	298.583	129.05	0.782946	0.00897673	Significant Decrease	Unidentified
2079	1696.8	596.66	129.55	0.713129	0.000756684	Significant Decrease	Unidentified
2092	1699.6	462.635	228.577	1.33394	0.0478944	Significant Increase	Unidentified
2112	1714.3	610.657	143.547	0.745214	0.0016958	Significant Decrease	Unidentified
2178	1752.5	608.656	141.547	0.398062	1.37511e-05	Significant Decrease	Unidentified
2212	1798.1	601.652	134.542	0.806244	0.0214345	Significant Decrease	Unidentified
2218	1801	485.626	251.568	0.792347	0.0143759	Significant Decrease	Unidentified
2228	1806.5	601.652	134.542	0.813148	0.0263504	Significant Decrease	Unidentified
2258	1847.8	526.624	59.5145	0.764042	0.048197	Significant Decrease	Unidentified
