# Supplementary material for: Dexamethasone-Induced Perturbations in Tissue Metabolomics Revealed by Chemical Isotope Labeling LC-MS Analysis
Source: Metabolites. 2020 Jan 21;10(2):42. doi: 10.3390/metabo10020042 (PMC7074358; doi:10.3390/metabo10020042)
Supplement: Supplementary file 1 [file metabolites-10-00042-s001.zip › Supplemental Table S2.xlsx]

## Sheet: Supplemental Table 2
Supplemental Table 2. List of peak pairs that have significant changes in heart tissues in comparision of Dex and Ctrl groups Note that in "Peak Pair Information" section, column "No." shows individual peak pair number coded from the LC-MS experiment. Column "Normalized RT (s)" shows the corrected retention time of the peak pair with Universal RT Calibrant data. Column "m/z_light" is the mass of …
Peak Pair Information				Univariate Analysis			Identification Level	Tier 1 - Positive Identification (CIL Library)					Tier 2- High Confidence Putative Identification (LI Library)			Tier 3 - Putative Identification (MyCompoundID Library)
No	Normalized RT (s)	m/z_light	Neutral Mass (Da)	Fold Change	p-value	Significance		HMDB No.	Compound	Mass Error (ppm)	RT Error (s)	LI Library No.	Compound	Mass Error (ppm)	RT Error (s)	Zero-reaction	One-reaction	Two-reaction
24	347.9	353.117	119.058	0.703551	0.00302214	Significant Decrease	Tier 1	HMDB00167	Threonine	0.47	0.5
29	366.7	295.111	61.0528	0.829395	0.00715694	Significant Decrease	Tier 1	HMDB00149	Ethanolamine	0.15	6.7
210	460.9	478.128	244.07	1.28858	0.00748418	Significant Increase	Tier 1	HMDB00296	Uridine	0.2	9.5
221	463.2	337.122	103.063	0.34367	0.000440522	Significant Decrease	Tier 1	HMDB00112	Gamma-Aminobutyric acid	0.42	4.2
584	572.5	370.097	136.039	0.832386	0.00513777	Significant Decrease	Tier 1	HMDB00157_3	Hypoxanthine - Isomer	0.68	6.5
1040	785.1	319.111	85.053	0.35028	0.000347048	Significant Decrease	Tier 1	HMDB00112_2	Isomer of Gamma-Aminobutyric acid - H2O	0.85	29.1
1041	785.7	360.101	126.043	0.537583	0.00350291	Significant Decrease	Tier 1	HMDB00262	Thymine	0.69	6.9
1085	821.1	319.111	85.0527	0.467862	0.00199356	Significant Decrease	Tier 1	HMDB00112_2	Gamma-Aminobutyric acid - H2O	0.12	6.9
1123	856	416.116	182.058	0.785865	0.00564874	Significant Decrease	Tier 1	HMDB00755	Hydroxyphenyllactici acid	0.01	7.4
1184	887.9	425.117	191.058	0.584148	0.00395498	Significant Decrease	Tier 1	HMDB00763	5-Hydroxyindoleacetic acid	0.34	17.5
1205	907.7	425.12	191.062	0.641743	0.0019459	Significant Decrease	Tier 1	HMDB00763	Isomer of 5-Hydroxyindoleacetic acid	7.94	2.3
418	506.7	309.127	75.0686	0.734595	0.000281846	Significant Decrease	Tier 2					AAA00639000	(R)-1-Aminopropan-2-ol	1.83	11
711	617.4	335.106	101.048	0.676528	0.0012548	Significant Decrease	Tier 2					AAA00644000	1-Aminocyclopropane-1-carboxylate	0.53	126.6
919	721.7	337.122	103.063	0.725439	0.00166938	Significant Decrease	Tier 2					AAA00007I02	Isomer of L-3-Aminoisobutanoate/(R)-3-Amino-2-methylpropanoate	1.28	95.1
19	342.5	436.164	202.106	0.624171	0.000922214	Significant Decrease	Tier 3 one-reaction									0	5	75
66	386.2	353.116	119.058	0.776006	0.00589089	Significant Decrease	Tier 3 zero-reaction									3	35	512
80	401.8	344.106	110.048	0.775087	0.00203148	Significant Decrease	Tier 3 zero-reaction									1	8	272
153	429.4	419.116	370.116	1.2803	0.000183691	Significant Increase	Tier 3 one-reaction									0	13	324
156	429.8	315.109	162.101	0.671131	0.00490924	Significant Decrease	Tier 3 zero-reaction									1	15	220
175	438.1	419.116	185.058	1.26311	0.000751126	Significant Increase	Tier 3 only two-reaction									0	0	52
178	439	428.122	388.126	1.31107	0.000467236	Significant Increase	Tier 3 one-reaction									0	16	406
545	548.6	360.614	253.111	0.730397	0.00187586	Significant Decrease	Tier 3 one-reaction									0	8	139
578	569	396.135	162.077	0.716247	0.000250146	Significant Decrease	Tier 3 only two-reaction									0	0	40
588	573.8	396.136	324.154	0.716247	0.000250146	Significant Decrease	Tier 3 zero-reaction									1	8	250
655	597.1	393.148	159.09	1.7956	0.000106273	Significant Increase	Tier 3 zero-reaction									6	42	444
703	605.2	362.154	128.095	0.766705	0.00532486	Significant Decrease	Tier 3 one-reaction									0	8	164
720	621.9	396.136	324.154	0.727354	0.000137111	Significant Decrease	Tier 3 zero-reaction									1	8	250
829	666.9	335.143	101.085	0.768356	0.00386194	Significant Decrease	Tier 3 one-reaction									0	20	342
845	674	335.143	101.084	0.776074	0.00505605	Significant Decrease	Tier 3 one-reaction									0	20	342
866	683.6	337.086	103.027	0.758548	0.00329427	Significant Decrease	Tier 3 zero-reaction									2	15	353
883	694.9	311.085	77.0264	0.820826	0.00581176	Significant Decrease	Tier 3 one-reaction									0	1	145
895	701.6	311.084	154.05	0.821181	0.00706207	Significant Decrease	Tier 3 one-reaction									0	11	159
897	702.6	374.117	140.059	0.711509	0.00395517	Significant Decrease	Tier 3 zero-reaction									4	16	329
912	714.8	311.084	154.051	0.819166	0.00502778	Significant Decrease	Tier 3 one-reaction									0	11	159
913	720.4	501.115	267.057	0.57553	0.00377006	Significant Decrease	Tier 3 one-reaction									0	10	175
922	723.6	336.09	102.032	0.829386	5.82899e-05	Significant Decrease	Tier 3 zero-reaction									6	52	601
927	727.4	503.121	269.063	1.31799	0.00284035	Significant Increase	Tier 3 one-reaction									0	7	161
1008	764.3	335.143	101.084	0.80725	0.00738777	Significant Decrease	Tier 3 one-reaction									0	20	342
1043	786.5	490.198	256.14	0.347525	0.000496332	Significant Decrease	Tier 3 one-reaction									0	7	108
1044	786.9	379.132	145.074	0.67676	0.00424579	Significant Decrease	Tier 3 zero-reaction									6	54	510
1062	809.3	335.143	101.084	0.769376	0.00555051	Significant Decrease	Tier 3 one-reaction									0	20	342
1104	834.1	335.622	203.128	1.32074	0.00329278	Significant Increase	Tier 3 one-reaction									0	11	115
1112	839.2	379.133	145.075	0.686764	0.00602679	Significant Decrease	Tier 3 zero-reaction									6	54	510
1114	840.3	335.142	101.084	0.780722	0.0051097	Significant Decrease	Tier 3 one-reaction									0	20	342
1125	859.2	622.162	155.053	0.801557	0.000900316	Significant Decrease	Tier 3 one-reaction									0	1	33
1131	865	311.084	154.051	0.815617	0.00259573	Significant Decrease	Tier 3 one-reaction									0	1	15
1161	874.8	311.084	154.05	0.821848	0.00468554	Significant Decrease	Tier 3 one-reaction									0	11	159
1172	882.5	297.086	126.055	0.744303	0.00104825	Significant Decrease	Tier 3 zero-reaction									2	3	92
1202	903.2	600.157	133.047	1.21566	0.00290655	Significant Increase	Tier 3 only two-reaction									0	0	1
1211	910.9	336.115	102.056	1.77493	0.000176227	Significant Increase	Tier 3 only two-reaction									0	0	4
1212	911.3	601.152	134.042	1.21277	0.00718503	Significant Increase	Tier 3 only two-reaction									0	0	4
1221	916.9	672.224	205.114	1.90201	0.000152251	Significant Increase	Tier 3 one-reaction									0	1	50
1223	917	336.115	204.113	1.81712	0.000205793	Significant Increase	Tier 3 one-reaction									0	11	317
1270	956.1	266.085	32.0264	0.738252	0.00229593	Significant Decrease	Tier 3 zero-reaction									1	37	593
1340	1020.5	329.106	190.096	1.64727	0.00161423	Significant Increase	Tier 3 zero-reaction									1	13	351
1348	1038.4	318.08	84.0214	1.45597	0.00207509	Significant Increase	Tier 3 one-reaction									0	13	309
1351	1038.7	388.108	154.049	1.41729	0.00406249	Significant Increase	Tier 3 one-reaction									0	11	161
1401	1081	282.062	48.0037	0.802682	0.00110735	Significant Decrease	Tier 3 zero-reaction									1	3	74
1427	1094.9	312.594	157.071	0.801159	0.00480801	Significant Decrease	Tier 3 only two-reaction									0	0	1
1438	1103.7	311.084	154.051	0.792016	0.000677218	Significant Decrease	Tier 3 one-reaction									0	1	15
1454	1117	693.168	226.059	1.33929	0.00461383	Significant Increase	Tier 3 zero-reaction									1	19	410
1632	1304.9	335.125	202.133	0.539037	0.00566895	Significant Decrease	Tier 3 one-reaction									0	14	194
1670	1338.9	311.084	154.051	0.818255	0.00541415	Significant Decrease	Tier 3 one-reaction									0	11	159
1674	1342.8	622.162	155.052	0.796192	0.00360994	Significant Decrease	Tier 3 one-reaction									0	1	33
1700	1362.3	297.086	126.056	0.827904	0.0021009	Significant Decrease	Tier 3 only two-reaction									0	0	6
1703	1363.1	578.189	111.08	0.581646	0.000134948	Significant Decrease	Tier 3 zero-reaction									1	4	108
1707	1366.5	750.279	283.17	0.567093	0.00051708	Significant Decrease	Tier 3 only two-reaction									0	0	37
1708	1367.4	749.276	282.167	0.585575	0.00028812	Significant Decrease	Tier 3 one-reaction									0	4	97
1709	1367.7	345.138	111.08	0.582768	0.000140117	Significant Decrease	Tier 3 zero-reaction									1	4	114
1710	1367.8	289.599	111.081	0.551018	5.25095e-05	Significant Decrease	Tier 3 only two-reaction									0	0	6
1773	1427.2	327.583	187.05	0.706416	0.00733636	Significant Decrease	Tier 3 one-reaction									0	2	70
1846	1479.5	302.078	136.04	0.791839	0.00143488	Significant Decrease	Tier 3 only two-reaction									0	0	10
1848	1480.1	303.078	138.04	0.830191	0.00268443	Significant Decrease	Tier 3 only two-reaction									0	0	4
1850	1484	775.238	308.129	0.797112	0.00425493	Significant Decrease	Tier 3 one-reaction									0	1	119
1901	1513.9	625.13	158.021	0.811344	0.00742703	Significant Decrease	Tier 3 one-reaction									0	17	298
1930	1538.6	577.158	110.048	0.758729	0.00555578	Significant Decrease	Tier 3 zero-reaction									1	8	272
1943	1549.2	571.136	104.027	0.697067	0.00575814	Significant Decrease	Tier 3 one-reaction									0	4	126
1959	1556.3	285.075	102.033	0.712445	0.00522395	Significant Decrease	Tier 3 only two-reaction									0	0	1
1974	1567.3	289.083	110.049	0.77099	0.00372667	Significant Decrease	Tier 3 only two-reaction									0	0	10
1975	1567.3	344.107	110.048	0.790634	0.0028508	Significant Decrease	Tier 3 zero-reaction									1	8	272
1978	1569.1	577.158	110.048	0.783984	0.00386182	Significant Decrease	Tier 3 zero-reaction									1	8	272
1980	1570.1	748.245	281.135	0.763653	0.00717891	Significant Decrease	Tier 3 one-reaction									0	10	180
2003	1583.3	603.148	136.039	0.817671	0.00144438	Significant Decrease	Tier 3 zero-reaction									1	10	164
2007	1585.7	302.078	136.04	0.810078	0.0017511	Significant Decrease	Tier 3 only two-reaction									0	0	10
2010	1589.2	290.083	112.049	0.780153	0.00108009	Significant Decrease	Tier 3 only two-reaction									0	0	2
2012	1590.6	289.083	110.049	0.762712	0.00453578	Significant Decrease	Tier 3 only two-reaction									0	0	10
2013	1590.7	344.107	110.048	0.772641	0.000661971	Significant Decrease	Tier 3 zero-reaction									1	8	272
2093	1637.9	378.068	144.009	0.778499	0.00479582	Significant Decrease	Tier 3 one-reaction									0	2	60
2094	1637.9	306.064	144.011	0.755975	0.00467721	Significant Decrease	Tier 3 only two-reaction									0	0	11
2096	1638.2	307.063	146.009	0.802857	0.0032165	Significant Decrease	Tier 3 only two-reaction									0	0	17
2101	1641.2	611.119	144.009	0.776883	0.00399561	Significant Decrease	Tier 3 one-reaction									0	2	60
2123	1652.4	729.202	262.093	0.681733	0.00153774	Significant Decrease	Tier 3 only two-reaction									0	0	79
2166	1663.5	593.163	126.054	0.813815	0.00244968	Significant Decrease	Tier 3 zero-reaction									2	3	193
2214	1673.4	613.116	146.007	0.747199	0.00180325	Significant Decrease	Tier 3 only two-reaction									0	0	23
2228	1676.4	306.063	144.01	0.776955	0.00571819	Significant Decrease	Tier 3 one-reaction									0	2	59
2234	1678.5	757.048	289.939	0.706521	0.00354925	Significant Decrease	Tier 3 only two-reaction									0	0	22
2237	1679.4	711.044	243.934	0.790715	0.00639673	Significant Decrease	Tier 3 only two-reaction									0	0	12
2256	1686.8	307.063	146.008	0.756836	0.00223295	Significant Decrease	Tier 3 only two-reaction									0	0	29
2268	1691.4	615.103	147.994	0.825223	0.00303973	Significant Decrease	Tier 3 one-reaction									0	3	58
893	701.3	323.138	89.0796	0.821624	0.00304852	Significant Decrease	Unidentified
1435	1099	311.589	77.5305	0.814015	0.00609744	Significant Decrease	Unidentified
2121	1652.2	598.658	131.549	0.656251	0.00071108	Significant Decrease	Unidentified
2432	1767.1	270.349	72.581	0.703895	0.00564474	Significant Decrease	Unidentified
2435	1767.8	270.848	73.5798	0.735392	0.00386983	Significant Decrease	Unidentified
2480	1847.7	526.124	59.015	0.59494	0.0038847	Significant Decrease	Unidentified
