# Supplementary material for: Dexamethasone-Induced Perturbations in Tissue Metabolomics Revealed by Chemical Isotope Labeling LC-MS Analysis
Source: Metabolites. 2020 Jan 21;10(2):42. doi: 10.3390/metabo10020042 (PMC7074358; doi:10.3390/metabo10020042)
Supplement: Supplementary file 1 [file metabolites-10-00042-s001.zip › Supplemental Table S3.xlsx]

## Sheet: Supplemental Table 3
Supplemental Table 3. List of peak pairs that have significant changes in kidney tissues in comparision of Dex and Ctrl groups Note that in "Peak Pair Information" section, column "No." shows individual peak pair number coded from the LC-MS experiment. Column "Normalized RT (s)" shows the corrected retention time of the peak pair with Universal RT Calibrant data. Column "m/z_light" is the mass of…
Peak Pair Information				Univariate Analysis			Identification Level	Tier 1 - Positive Identification (CIL Library)					Tier 2- High Confidence Putative Identification (LI Library)			Tier 3 - Putative Identification (MyCompoundID Library)
No	Normalized RT (s)	m/z_light	Neutral Mass (Da)	Fold Change	p-value	Significance		HMDB No.	Compound	Mass Error (ppm)	RT Error (s)	LI Library No.	Compound	Mass Error (ppm)	RT Error (s)	Zero-reaction	One-reaction	Two-reaction
30	372.2	380.127	146.069	0.7788	0.0014109	Significant Decrease	Tier 1	NA	Glycyl-Alanine	0.27	10.4
41	380.6	394.143	160.085	0.721547	0.000404209	Significant Decrease	Tier 1	HMDB28680	Alanyl-Alanine	0.5	14.6
105	421.5	478.164	244.106	1.29951	0.000462853	Significant Increase	Tier 1	HMDB0029016	Prolyl-Glutamate	0.12	15.3
158	436.4	381.111	147.053	0.608786	2.70666e-06	Significant Decrease	Tier 1	HMDB02393	N-Methyl aspartic acid	0.03	15.4
196	455.3	323.106	89.0477	0.801963	0.000189499	Significant Decrease	Tier 1	HMDB00161	Beta-Alanine	0.16	20.9
198	461.1	478.128	244.069	0.697598	0.000751678	Significant Decrease	Tier 1	HMDB00296	Uridine	0.55	9.3
203	463.4	337.122	103.063	0.576132	0.00733115	Significant Decrease	Tier 1	HMDB00112	Gamma-Aminobutyric acid	0.07	4
254	475.1	323.106	89.0475	0.801332	0.000303699	Significant Decrease	Tier 1	HMDB00161	Alanine	0.66	20.9
305	492	540.134	612.152	0.734908	0.0126889	Significant Decrease	Tier 1	HMDB03337	Oxidized glutathione	0.09	7.8
347	511	460.117	226.059	0.748992	0.0102948	Significant Decrease	Tier 1	HMDB00296_2	Uridine - H2O	0.17	9.2
369	518.5	420.159	186.101	0.812892	0.0010729	Significant Decrease	Tier 1	HMDB0029010	Prolyl-Alanine	0.03	10.3
435	549.3	337.122	103.063	0.778221	0.00113143	Significant Decrease	Tier 1	HMDB00452	Alpha-aminobutyric acid	0.29	1.4
460	559.9	363.101	129.043	1.48418	2.93927e-05	Significant Increase	Tier 1	HMDB00148_2	Glutamic Acid - H2O	0.71	7.7
594	627.9	436.19	202.132	0.826017	0.00125571	Significant Decrease	Tier 1	HMDB0028922	Leucyl-Alanine	0.24	9.3
625	644.2	361.132	127.074	0.642299	0.00355427	Significant Decrease	Tier 1	HMDB03464_2	4-Guanidinobutanoic acid - H2O	2.36	15.8
651	652.1	426.119	384.122	0.766002	0.016642	Significant Decrease	Tier 1	HMDB00939	S-Adenosylhomocysteine	0.79	20.9
922	785.2	319.111	85.0529	0.584116	0.0105951	Significant Decrease	Tier 1	HMDB00112_2	Isomer of Gamma-Aminobutyric acid - H2O	0.69	29.1
967	821.1	319.111	85.0527	0.715142	0.0156721	Significant Decrease	Tier 1	HMDB00112_2	Gamma-Aminobutyric acid - H2O	0.12	6.9
1171	943.9	293.096	118.076	0.618395	0.000519303	Significant Decrease	Tier 1	HMDB02362	2,4-Diaminobutyric acid	2.21	4.1
1202	966.7	319.111	85.0524	1.25833	0.0142429	Significant Increase	Tier 1	HMDB03911_2	3-Aminoisobutanoic acid - H2O	0.83	10.7
1439	1171.6	318.104	168.091	0.74298	0.00129429	Significant Decrease	Tier 1	HMDB01431	Pyridoxamine	1.91	3.4
1531	1245.5	360.115	252.113	0.800323	0.00519797	Significant Decrease	Tier 1	HMDB29098	Tyrosyl-Alanine	2.2	17.5
61	397.4	365.117	131.059	0.483373	0.00111072	Significant Decrease	Tier 2					AAA00811000	L-Glutamate 5-semialdehyde	1.62	31.1
62	398.4	381.111	147.053	0.36927	6.23516e-07	Significant Decrease	Tier 2					AAA00664000	O-Acetyl-L-serine	0.08	36.6
70	409.6	471.144	237.086	0.30609	0.00508063	Significant Decrease	Tier 2					AAA01684000	6-Pyruvoyltetrahydropterin	0.34	6.9
153	435.1	309.126	75.0678	0.752575	0.00306072	Significant Decrease	Tier 2					AAA00639000	Isomer of (R)-1-Aminopropan-2-ol	0.83	60.6
372	521.1	379.132	145.074	0.749854	9.87855e-05	Significant Decrease	Tier 2					AAA00724000	2-Amino-5-oxohexanoate	0.29	3.3
562	604.4	447.103	426.089	0.632548	0.0029871	Significant Decrease	Tier 2					AAA00667000	S-Glutathionyl-L-cysteine - 2 tags	1.44	32.7
563	605.2	321.091	87.0323	1.43952	0.00333895	Significant Increase	Tier 2					AAA00669000	Aminoacrylate	1.02	91.3
588	626.5	369.113	135.054	0.801545	0.0130745	Significant Decrease	Tier 2					AAA00455000	Adenine	1.17	146.5
762	704.7	396.135	324.154	0.501293	2.07905e-07	Significant Decrease	Tier 2					AAA01245000	2'-Deamino-2'-hydroxyparomamine - 2 tags	1.42	136
1047	860.4	342.63	217.144	0.811419	0.00731785	Significant Decrease	Tier 2					AAA00760000	gamma-L-Glutamylputrescine - 2 tags	0.79	3.6
1851	1521.4	325.088	182.06	0.724836	0.000478776	Significant Decrease	Tier 2					AAA00929000	3-(2,3-Dihydroxyphenyl)propanoate - 2 tags	2.67	23.7
29	372	427.113	386.11	0.628801	0.000593444	Significant Decrease	Tier 3 one-reaction									0	5	312
31	374.3	400.098	332.079	0.584413	9.82454e-05	Significant Decrease	Tier 3 one-reaction									0	5	209
97	418.1	565.613	663.11	0.513477	0.000157358	Significant Decrease	Tier 3 one-reaction									0	3	106
120	426.9	536.221	302.163	0.766982	0.00229026	Significant Decrease	Tier 3 one-reaction									0	4	97
146	432.7	362.117	128.059	0.722522	0.0158879	Significant Decrease	Tier 3 zero-reaction									1	16	273
154	435.7	348.085	228.054	0.808657	0.0155727	Significant Decrease	Tier 3 one-reaction									0	1	102
182	443.7	477.17	243.112	0.760869	0.0093433	Significant Decrease	Tier 3 one-reaction									0	7	268
186	445.6	475.164	241.106	0.410185	8.01621e-05	Significant Decrease	Tier 3 zero-reaction									1	13	387
193	449	366.101	132.042	0.642014	0.00316103	Significant Decrease	Tier 3 zero-reaction									7	65	699
197	461	366.101	132.042	0.769843	0.00946588	Significant Decrease	Tier 3 zero-reaction									7	65	699
209	468.6	389.153	155.095	0.632466	0.00755591	Significant Decrease	Tier 3 one-reaction									0	16	265
217	471.3	536.221	302.163	0.752355	0.0020694	Significant Decrease	Tier 3 one-reaction									0	4	97
232	473.2	540.135	306.076	0.713154	0.0045439	Significant Decrease	Tier 3 one-reaction									0	4	132
241	474	423.158	189.1	0.82786	0.00178403	Significant Decrease	Tier 3 one-reaction									0	28	560
259	476.2	708.239	474.181	0.742149	0.00583629	Significant Decrease	Tier 3 one-reaction									0	2	207
294	488.1	592.148	358.09	0.707437	0.000943391	Significant Decrease	Tier 3 zero-reaction									1	15	301
327	501.4	437.138	203.08	0.753846	0.00644596	Significant Decrease	Tier 3 one-reaction									0	36	575
329	504.1	478.127	244.069	0.761319	0.00334497	Significant Decrease	Tier 3 zero-reaction									2	29	476
348	511.4	631.204	397.146	0.737568	0.00678169	Significant Decrease	Tier 3 one-reaction									0	4	215
400	536	598.168	131.058	1.45305	0.000890674	Significant Increase	Tier 3 zero-reaction									8	60	572
404	537.1	364.085	130.027	0.662042	0.00579536	Significant Decrease	Tier 3 zero-reaction									4	40	464
441	550.6	384.623	301.128	0.576768	9.27921e-05	Significant Decrease	Tier 3 one-reaction									0	14	375
514	591.7	447.103	213.045	0.689729	0.00944961	Significant Decrease	Tier 3 one-reaction									0	4	147
520	595.2	393.148	159.09	0.773887	0.00440091	Significant Decrease	Tier 3 zero-reaction									6	42	444
529	597.5	409.143	175.085	0.768688	0.000857858	Significant Decrease	Tier 3 zero-reaction									1	41	651
542	598.8	448.103	428.089	0.74611	0.0129437	Significant Decrease	Tier 3 one-reaction									0	1	147
644	648.8	426.12	192.061	0.766002	0.016642	Significant Decrease	Tier 3 zero-reaction									1	33	494
647	650.3	599.152	132.042	0.498057	0.000117729	Significant Decrease	Tier 3 zero-reaction									7	65	699
648	650.6	735.19	268.08	0.568107	0.00401889	Significant Decrease	Tier 3 zero-reaction									4	23	459
679	670.5	363.125	258.134	1.7162	0.0136575	Significant Increase	Tier 3 one-reaction									0	9	115
688	673	364.625	261.134	0.758674	0.00887469	Significant Decrease	Tier 3 zero-reaction									3	3	209
742	696.8	380.142	292.167	0.746398	0.00972193	Significant Decrease	Tier 3 one-reaction									0	7	167
754	702.7	374.117	140.059	0.454108	1.21026e-05	Significant Decrease	Tier 3 zero-reaction									4	16	329
763	704.8	759.271	292.162	0.760078	0.00858649	Significant Decrease	Tier 3 one-reaction									0	4	134
764	705.7	396.136	162.077	0.51069	1.08326e-07	Significant Decrease	Tier 3 only two-reaction									0	0	10
845	746.1	735.19	268.081	0.633736	0.00667128	Significant Decrease	Tier 3 zero-reaction									4	23	460
863	754.8	368.1	268.084	0.627912	0.0155677	Significant Decrease	Tier 3 one-reaction									0	5	113
869	756.2	723.215	256.106	0.564765	9.42674e-06	Significant Decrease	Tier 3 zero-reaction									1	9	392
879	757.1	368.1	134.042	0.617219	0.0133565	Significant Decrease	Tier 3 only two-reaction									0	0	4
925	788.7	301.093	134.07	0.633015	0.00628268	Significant Decrease	Tier 3 zero-reaction									1	12	185
927	789.5	490.198	256.14	0.600939	0.00700735	Significant Decrease	Tier 3 only two-reaction									0	0	4
929	790.3	371.135	274.154	0.769159	0.0114318	Significant Decrease	Tier 3 one-reaction									0	20	336
934	791.3	371.135	137.077	0.765189	0.0107912	Significant Decrease	Tier 3 only two-reaction									0	0	1
970	822.1	327.607	187.097	0.73798	0.000126154	Significant Decrease	Tier 3 one-reaction									0	7	167
973	822.4	404.127	170.069	0.706145	4.5948e-05	Significant Decrease	Tier 3 one-reaction									0	17	327
1000	832.3	335.622	203.127	0.818524	0.00440562	Significant Decrease	Tier 3 one-reaction									0	11	114
1002	832.8	380.139	292.162	0.759777	0.0124462	Significant Decrease	Tier 3 one-reaction									0	9	189
1014	838.2	305.096	71.0373	2.35457	0.0059444	Significant Increase	Tier 3 zero-reaction									1	9	290
1029	845.5	689.257	222.147	0.56903	0.00115606	Significant Decrease	Tier 3 only two-reaction									0	0	74
1034	848.9	474.083	240.024	0.743489	0.0070828	Significant Decrease	Tier 3 zero-reaction									1	3	68
1061	868.1	772.3	538.242	0.660199	0.0119066	Significant Decrease	Tier 3 one-reaction									0	10	239
1073	870.5	329.107	190.096	0.811805	0.0136136	Significant Decrease	Tier 3 zero-reaction									1	13	349
1083	874.3	377.105	286.092	0.57641	0.0162386	Significant Decrease	Tier 3 one-reaction									0	10	349
1114	892.6	377.105	286.093	0.5777	0.0165875	Significant Decrease	Tier 3 one-reaction									0	10	349
1145	917.3	336.115	204.112	0.787986	0.0127902	Significant Decrease	Tier 3 one-reaction									0	11	317
1165	935.6	622.179	155.07	0.822463	0.00719948	Significant Decrease	Tier 3 zero-reaction									1	14	273
1166	936.1	389.128	155.07	0.807816	0.00287935	Significant Decrease	Tier 3 zero-reaction									1	14	279
1169	937.2	343.131	218.146	0.823108	0.0106036	Significant Decrease	Tier 3 only two-reaction									0	0	9
1173	945.2	396.093	162.035	0.756789	0.011143	Significant Decrease	Tier 3 zero-reaction									1	3	123
1176	945.6	299.096	130.075	0.693192	0.0164095	Significant Decrease	Tier 3 one-reaction									0	18	305
1183	951	364.126	260.136	0.811746	0.00312242	Significant Decrease	Tier 3 zero-reaction									2	12	244
1199	964.9	536.137	302.079	0.47009	0.000402919	Significant Decrease	Tier 3 zero-reaction									1	12	309
1221	987.3	406.18	172.121	0.800125	0.00160534	Significant Decrease	Tier 3 one-reaction									0	6	149
1252	1009.2	359.143	125.084	0.823799	0.0013959	Significant Decrease	Tier 3 one-reaction									0	6	240
1263	1019.9	322.117	176.118	0.689046	2.50064e-05	Significant Decrease	Tier 3 one-reaction									0	13	177
1269	1028.1	336.133	204.149	0.61113	0.00759501	Significant Decrease	Tier 3 one-reaction									0	2	115
1282	1040.5	356.094	244.071	0.781581	0.00190435	Significant Decrease	Tier 3 zero-reaction									3	31	560
1309	1067.9	341.107	107.049	0.80259	0.0108366	Significant Decrease	Tier 3 only two-reaction									0	0	107
1322	1073.7	362.13	256.143	0.66266	3.53485e-05	Significant Decrease	Tier 3 one-reaction									0	7	151
1345	1087.4	324.106	90.0472	0.763358	0.0153841	Significant Decrease	Tier 3 one-reaction									0	5	121
1350	1091.8	366.101	132.042	0.658866	0.00168713	Significant Decrease	Tier 3 zero-reaction									7	69	753
1351	1091.8	370.099	136.041	0.733009	0.0169182	Significant Decrease	Tier 3 only two-reaction									0	0	11
1356	1094.9	312.594	157.071	0.824157	0.000524272	Significant Decrease	Tier 3 only two-reaction									0	0	1
1365	1100.3	368.109	134.051	1.31083	0.0116652	Significant Increase	Tier 3 one-reaction									0	4	82
1373	1104.6	357.12	246.123	0.76521	0.00404727	Significant Decrease	Tier 3 zero-reaction									2	19	314
1379	1108.4	307.093	146.07	0.759324	0.00716123	Significant Decrease	Tier 3 zero-reaction									4	29	343
1382	1112.5	350.111	232.105	0.750477	0.0016421	Significant Decrease	Tier 3 zero-reaction									2	20	377
1391	1115.7	693.168	226.059	0.765124	0.0118451	Significant Decrease	Tier 3 zero-reaction									1	19	410
1406	1120	420.195	186.137	0.764407	0.00103901	Significant Decrease	Tier 3 one-reaction									0	4	105
1427	1158	348.156	228.196	0.701208	0.000718486	Significant Decrease	Tier 3 only two-reaction									0	0	13
1443	1174.3	319.103	170.09	0.763668	0.00238748	Significant Decrease	Tier 3 one-reaction									0	1	26
1451	1178.8	298.088	128.06	0.614085	0.000724151	Significant Decrease	Tier 3 only two-reaction									0	0	3
1452	1179.7	299.089	130.061	0.635343	0.00204939	Significant Decrease	Tier 3 only two-reaction									0	0	2
1482	1199.1	367.092	266.067	1.78591	0.0126419	Significant Increase	Tier 3 one-reaction									0	13	245
1485	1201.5	376.097	284.077	1.61628	0.0139387	Significant Increase	Tier 3 zero-reaction									1	14	350
1487	1204.2	337.087	206.057	1.2802	0.00814076	Significant Increase	Tier 3 one-reaction									0	8	206
1488	1204.3	336.087	204.058	1.24252	0.0125382	Significant Increase	Tier 3 one-reaction									0	3	151
1505	1222.8	382.605	297.094	0.719605	0.00464151	Significant Decrease	Tier 3 one-reaction									0	5	216
1508	1225.6	306.104	144.091	1.82683	0.0108718	Significant Increase	Tier 3 one-reaction									0	17	254
1514	1227.6	306.104	72.0457	1.83508	0.0105448	Significant Increase	Tier 3 only two-reaction									0	0	3
1528	1244.5	735.19	268.081	0.668985	0.00893728	Significant Decrease	Tier 3 zero-reaction									4	23	460
1537	1248.2	366.101	132.043	0.707286	0.0112031	Significant Decrease	Tier 3 zero-reaction									7	69	753
1551	1262.5	334.633	201.149	0.689226	0.000511944	Significant Decrease	Tier 3 one-reaction									0	3	64
1587	1285.7	875.27	408.16	0.635994	0.0121074	Significant Decrease	Tier 3 one-reaction									0	5	213
1621	1317.4	325.591	183.066	0.797492	0.000198901	Significant Decrease	Tier 3 one-reaction									0	15	342
1664	1363.5	578.189	111.08	0.413276	0.000342245	Significant Decrease	Tier 3 zero-reaction									1	4	108
1674	1368.2	345.138	111.08	0.507117	0.00725274	Significant Decrease	Tier 3 zero-reaction									1	4	114
1678	1373.4	328.116	188.116	0.76797	0.0147094	Significant Decrease	Tier 3 zero-reaction									3	24	212
1681	1375.6	727.303	493.245	0.68531	0.000929917	Significant Decrease	Tier 3 one-reaction									0	3	149
1683	1377.1	726.968	492.91	0.711535	0.00160379	Significant Decrease	Tier 3 only two-reaction									0	0	1
1704	1406.9	468.171	468.226	0.784581	0.00792732	Significant Decrease	Tier 3 one-reaction									0	5	224
1707	1411.5	299.095	65.037	0.749286	0.00908868	Significant Decrease	Tier 3 only two-reaction									0	0	2
1709	1412.3	299.114	130.111	1.31411	0.00855604	Significant Increase	Tier 3 zero-reaction									1	10	167
1710	1412.7	299.096	130.075	0.680818	0.0016915	Significant Decrease	Tier 3 one-reaction									0	18	305
1758	1448	306.104	144.091	0.660608	0.00130273	Significant Decrease	Tier 3 one-reaction									0	17	254
1815	1500.4	292.066	116.016	0.666592	0.0114419	Significant Decrease	Tier 3 one-reaction									0	1	12
1847	1519	352.117	236.118	0.758413	0.00308277	Significant Decrease	Tier 3 one-reaction									0	13	280
1861	1530.4	371.135	274.154	0.786846	0.00642558	Significant Decrease	Tier 3 one-reaction									0	13	201
1862	1532.3	327.082	186.048	1.28513	0.00892016	Significant Increase	Tier 3 one-reaction									0	2	61
1870	1538.8	344.107	110.048	0.825768	0.000291201	Significant Decrease	Tier 3 zero-reaction									1	8	272
1891	1552	305.572	143.026	0.830125	0.00377292	Significant Decrease	Tier 3 one-reaction									0	2	48
1894	1552.2	753.231	286.122	0.597588	0.00283354	Significant Decrease	Tier 3 one-reaction									0	3	93
1900	1560	313.112	158.107	0.748005	0.0118835	Significant Decrease	Tier 3 one-reaction									0	6	216
1901	1560.3	314.111	160.106	0.738889	0.0105771	Significant Decrease	Tier 3 only two-reaction									0	0	3
1918	1571.7	297.099	126.08	0.575739	0.00966915	Significant Decrease	Tier 3 one-reaction									0	3	193
1926	1574.1	367.091	266.066	1.49554	0.0155034	Significant Increase	Tier 3 one-reaction									0	24	445
1935	1577.9	309.099	150.081	0.820934	0.00473275	Significant Decrease	Tier 3 one-reaction									0	8	236
1963	1591.6	320.12	172.122	0.732439	0.0145562	Significant Decrease	Tier 3 one-reaction									0	6	149
1967	1592.1	687.229	220.12	0.742235	0.0134814	Significant Decrease	Tier 3 one-reaction									0	12	164
1969	1592.9	306.063	144.01	0.67829	0.000166167	Significant Decrease	Tier 3 one-reaction									0	2	60
1988	1603.4	320.12	172.123	0.732424	0.0119831	Significant Decrease	Tier 3 one-reaction									0	6	149
1999	1610.2	338.584	209.051	0.754989	0.0108292	Significant Decrease	Tier 3 one-reaction									0	1	64
2009	1614.8	320.12	172.123	0.737265	0.0141458	Significant Decrease	Tier 3 one-reaction									0	6	149
2023	1625.4	303.573	139.029	0.720465	0.0061591	Significant Decrease	Tier 3 one-reaction									0	7	37
2030	1628.3	327.127	186.138	0.6954	0.00780606	Significant Decrease	Tier 3 one-reaction									0	4	103
2038	1629.1	328.127	188.138	0.710628	0.00345429	Significant Decrease	Tier 3 only two-reaction									0	0	2
2043	1633.9	305.068	142.02	0.703764	0.0114889	Significant Decrease	Tier 3 one-reaction									0	2	48
2048	1635.6	419.621	371.125	0.678947	0.00803254	Significant Decrease	Tier 3 one-reaction									0	9	373
2060	1637.3	654.249	187.14	0.697152	0.00593942	Significant Decrease	Tier 3 only two-reaction									0	0	17
2082	1643.1	327.127	186.138	0.703679	0.00873659	Significant Decrease	Tier 3 one-reaction									0	4	103
2100	1648.4	531.106	594.096	1.27532	0.0125584	Significant Increase	Tier 3 only two-reaction									0	0	72
2174	1671.3	338.106	208.095	0.610879	0.0134172	Significant Decrease	Tier 3 one-reaction									0	26	508
2176	1671.9	415.122	362.127	0.799484	0.0120106	Significant Decrease	Tier 3 one-reaction									0	5	178
2220	1694.2	610.165	143.056	0.701681	0.0156891	Significant Decrease	Tier 3 only two-reaction									0	0	1
2253	1699.7	361.088	254.06	2.16392	4.61512e-05	Significant Increase	Tier 3 zero-reaction									2	21	355
2256	1700.5	361.088	127.029	2.16392	4.61512e-05	Significant Increase	Tier 3 one-reaction									0	2	6
2267	1706.6	354.099	240.081	1.28186	0.00163419	Significant Increase	Tier 3 one-reaction									0	1	67
2330	1741.2	402.601	337.084	1.30217	0.00441183	Significant Increase	Tier 3 one-reaction									0	5	184
2331	1741.2	334.075	100.016	1.27587	0.00553975	Significant Increase	Tier 3 one-reaction									0	16	396
2364	1764.8	347.088	226.06	0.7255	0.0139928	Significant Decrease	Tier 3 zero-reaction									1	19	404
2367	1766.8	511.118	277.059	0.729988	0.00610091	Significant Decrease	Tier 3 one-reaction									0	16	352
101	419.1	565.612	331.554	0.513477	0.000157358	Significant Decrease	Unidentified
450	554.9	384.623	150.565	0.579502	0.000100658	Significant Decrease	Unidentified
579	622.7	639.229	172.119	0.825504	0.011444	Significant Decrease	Unidentified
678	670.5	364.626	130.567	0.763262	0.0105772	Significant Decrease	Unidentified
1003	832.8	335.622	101.564	0.818524	0.00440562	Significant Decrease	Unidentified
1275	1037.6	356.596	122.538	0.697389	0.00213709	Significant Decrease	Unidentified
1362	1099	311.589	77.5305	0.793583	0.0145905	Significant Decrease	Unidentified
1437	1169.6	298.088	64.0295	0.618166	0.000981573	Significant Decrease	Unidentified
1507	1224	382.604	148.546	0.719605	0.00464151	Significant Decrease	Unidentified
1584	1284.2	285.591	103.065	0.581948	0.0052296	Significant Decrease	Unidentified
2207	1687.2	344.353	220.589	1.21957	0.00408274	Significant Increase	Unidentified
2295	1715.1	280.857	93.5977	0.758252	0.00886561	Significant Decrease	Unidentified
