# Supplementary material for: Dexamethasone-Induced Perturbations in Tissue Metabolomics Revealed by Chemical Isotope Labeling LC-MS Analysis
Source: Metabolites. 2020 Jan 21;10(2):42. doi: 10.3390/metabo10020042 (PMC7074358; doi:10.3390/metabo10020042)
Supplement: Supplementary file 1 [file metabolites-10-00042-s001.zip › Supplemental Table S4.xlsx]

## Sheet: Supplemental Table 4
Supplemental Table 4. List of peak pairs that have significant changes in liver tissues in comparision of Dex and Ctrl groups Note that in "Peak Pair Information" section, column "No." shows individual peak pair number coded from the LC-MS experiment. Column "Normalized RT (s)" shows the corrected retention time of the peak pair with Universal RT Calibrant data. Column "m/z_light" is the mass of …
Peak Pair Information				Univariate Analysis			Identification Level	Tier 1 - Positive Identification (CIL Library)					Tier 2- High Confidence Putative Identification (LI Library)			Tier 3 - Putative Identification (MyCompoundID Library)
No	Normalized RT (s)	m/z_light	Neutral Mass (Da)	Fold Change	p-value	Significance		HMDB No.	Compound	Mass Error (ppm)	RT Error (s)	LI Library No.	Compound	Mass Error (ppm)	RT Error (s)	Zero-reaction	One-reaction	Two-reaction
3	335.4	477.144	243.085	1.2252	0.00581965	Significant Increase	Tier 1	HMDB00089	Cytidine	0.1	16.9
17	340.6	479.195	245.137	0.702925	0.00920906	Significant Decrease	Tier 1	HMDB0029125	Valyl-Glutamine	1.47	9.4
31	348	353.117	119.058	0.649505	1.14485e-05	Significant Decrease	Tier 1	HMDB00167	Threonine	0.31	0.6
38	366.9	295.111	61.0528	1.47219	0.000800788	Significant Increase	Tier 1	HMDB00149	Ethanolamine	0.12	6.9
78	382.6	295.111	61.0527	1.47921	0.000710512	Significant Increase	Tier 1	HMDB00149	Isomer of Ethanolamine	0.24	22.6
125	411	422.174	188.116	0.575884	0.000127185	Significant Decrease	Tier 1	HMDB00446	N-Alpha-acetyllysine	0.27	3.6
140	412.8	480.18	246.121	0.786826	0.00659615	Significant Decrease	Tier 1	HMDB0029126	Valyl-Glutamate	0.39	18.6
260	439.2	408.159	174.1	0.687983	0.00867312	Significant Decrease	Tier 1	HMDB0029127	Valyl-Glycine	0.18	15
425	475.8	540.135	612.153	0.718064	0.00637222	Significant Decrease	Tier 1	HMDB03337	Oxidized glutathione	1.17	8.4
644	522.6	466.201	232.142	0.69792	0.00332822	Significant Decrease	Tier 1	HMDB0028939	Leucyl-Threonine	0.04	7.8
660	530.3	422.174	188.115	0.753238	0.0161885	Significant Decrease	Tier 1	HMDB0028907	Isoleucyl-Glycine	1.88	11.3
813	572.4	370.097	136.039	0.735687	0.0199467	Significant Decrease	Tier 1	HMDB00157_3	Hypoxanthine - Isomer	0.54	6.6
894	595.3	494.197	260.139	0.801524	0.0136288	Significant Decrease	Tier 1	HMDB0028823	Glutamyl-Leucine	2.8	4.9
1106	652.1	426.12	384.123	0.736021	0.012955	Significant Decrease	Tier 1	HMDB00939	S-Adenosylhomocysteine	1.48	20.9
1134	666.5	422.175	188.116	0.751496	0.00620406	Significant Decrease	Tier 1	HMDB0000759	Glycyl-Leucine	0.35	8.3
1167	676.5	346.086	112.028	2.56485	0.00119367	Significant Increase	Tier 1	HMDB00300	Uracil	0.62	3.9
1239	701.8	456.159	222.101	0.790058	0.0147166	Significant Decrease	Tier 1	HMDB28848	Glycyl-Phenylalanine	0.17	2.8
1665	921.8	476.16	242.102	0.761395	0.0142052	Significant Decrease	Tier 1	HMDB0029041	Seryl-Histidine	0.82	13.4
1846	1052.6	372.09	138.032	1.23246	0.00294667	Significant Increase	Tier 1	HMDB00500	4-Hydroxybenzoic acid	0.86	1.6
1906	1093.9	389.128	155.07	0.822398	0.000665488	Significant Decrease	Tier 1	HMDB00177	Histidine	0.79	8.5
2068	1258	278.109	88.1015	1.47568	0.00632179	Significant Increase	Tier 1	HMDB01414	1,4-Diaminobutane	2.7	18.2
763	551.6	321.091	87.0322	0.83168	0.00268003	Significant Decrease	Tier 2					AAA00669000	Dehydroalanine	0.55	12.9
974	617.5	335.106	101.048	0.731838	0.00100079	Significant Decrease	Tier 2					AAA00644000	1-Aminocyclopropane-1-carboxylate	0.54	126.7
1203	693.2	424.106	190.048	0.529654	0.000429017	Significant Decrease	Tier 2					AAA00882000	2,4-Dihydroxyhept-2-enedioate	0.29	187.1
1957	1136.9	409.122	175.064	1.65144	0.0111147	Significant Increase	Tier 2					AAA00976000	N-Acetylindoxyl	1.65	47.7
1	334.8	555.157	321.099	0.610889	0.00182088	Significant Decrease	Tier 3 one-reaction									0	9	408
7	336	567.168	666.219	0.709	0.00209719	Significant Decrease	Tier 3 zero-reaction									3	42	397
18	340.8	414.122	180.063	0.762723	0.00574205	Significant Decrease	Tier 3 zero-reaction									17	87	713
19	341	341.096	107.038	0.686028	0.000807834	Significant Decrease	Tier 3 one-reaction									0	5	208
43	373.3	459.133	225.075	1.64126	0.000679245	Significant Increase	Tier 3 one-reaction									0	21	414
63	379	576.174	342.116	0.657854	0.000367378	Significant Decrease	Tier 3 zero-reaction									13	50	638
82	384.7	330.08	96.0213	0.679904	0.00228816	Significant Decrease	Tier 3 one-reaction									0	4	312
83	385.6	353.116	119.058	0.699566	0.000190879	Significant Decrease	Tier 3 zero-reaction									3	35	512
95	393.9	396.111	162.053	0.771529	0.0108676	Significant Decrease	Tier 3 zero-reaction									5	81	736
96	395.5	558.164	648.211	0.773142	0.0174803	Significant Decrease	Tier 3 one-reaction									0	9	343
97	396	567.169	333.111	0.708065	0.00399956	Significant Decrease	Tier 3 one-reaction									0	1	114
122	409.6	567.169	666.222	0.714982	0.00521166	Significant Decrease	Tier 3 zero-reaction									3	40	347
128	411.4	567.169	333.111	0.715383	0.00519391	Significant Decrease	Tier 3 one-reaction									0	1	113
131	411.5	621.161	387.103	0.616549	0.0180638	Significant Decrease	Tier 3 one-reaction									0	2	217
135	411.6	621.16	774.204	0.617906	0.0169272	Significant Decrease	Tier 3 one-reaction									0	1	199
153	416.7	563.251	329.192	1.37419	0.00416627	Significant Increase	Tier 3 only two-reaction									0	0	51
157	417	392.164	158.106	1.56321	0.000719758	Significant Increase	Tier 3 one-reaction									0	6	216
174	419.8	908.249	674.19	0.736368	0.0144428	Significant Decrease	Tier 3 one-reaction									0	2	249
186	422.8	558.164	324.106	0.753886	0.0136924	Significant Decrease	Tier 3 one-reaction									0	31	528
190	423.6	578.16	688.204	0.755858	0.0189353	Significant Decrease	Tier 3 only two-reaction									0	0	142
191	423.9	567.169	333.111	0.720422	0.00613026	Significant Decrease	Tier 3 one-reaction									0	1	113
194	424.2	578.16	344.102	0.751352	0.014094	Significant Decrease	Tier 3 one-reaction									0	5	243
197	424.3	477.138	486.159	0.741756	0.0148603	Significant Decrease	Tier 3 one-reaction									0	19	410
198	424.4	477.139	243.08	0.741756	0.0148603	Significant Decrease	Tier 3 one-reaction									0	2	33
231	432.2	467.148	233.089	0.728064	0.00160768	Significant Decrease	Tier 3 one-reaction									0	30	602
240	434	567.169	666.221	0.716933	0.00590387	Significant Decrease	Tier 3 zero-reaction									3	40	371
257	438.2	405.117	342.117	0.794871	0.0143522	Significant Decrease	Tier 3 zero-reaction									13	50	637
298	444.5	477.139	243.08	0.724895	0.00968854	Significant Decrease	Tier 3 one-reaction									0	2	33
302	445.2	588.184	354.126	0.720645	0.0104071	Significant Decrease	Tier 3 one-reaction									0	17	342
303	445.3	746.196	512.138	0.772262	0.0158916	Significant Decrease	Tier 3 one-reaction									0	4	371
310	446.6	558.164	648.212	0.761139	0.0178312	Significant Decrease	Tier 3 one-reaction									0	9	344
313	447.4	568.646	669.176	0.742834	0.00662809	Significant Decrease	Tier 3 one-reaction									0	2	172
317	448.5	558.164	648.212	0.761348	0.0179992	Significant Decrease	Tier 3 one-reaction									0	9	345
318	448.6	569.146	335.088	0.663638	0.00130687	Significant Decrease	Tier 3 one-reaction									0	4	297
325	453.5	567.169	333.111	0.715281	0.00648963	Significant Decrease	Tier 3 one-reaction									0	1	114
350	468.1	562.147	656.177	0.70092	0.00586178	Significant Decrease	Tier 3 one-reaction									0	2	143
352	469.1	562.148	328.089	0.70092	0.00586178	Significant Decrease	Tier 3 one-reaction									0	20	382
360	470.9	486.644	505.171	0.749636	0.0120381	Significant Decrease	Tier 3 one-reaction									0	3	220
362	471.5	559.107	650.098	0.752733	0.00819371	Significant Decrease	Tier 3 only two-reaction									0	0	83
376	472.6	551.125	634.133	0.731635	0.00263706	Significant Decrease	Tier 3 only two-reaction									0	0	97
377	472.7	567.169	666.222	0.720501	0.00774641	Significant Decrease	Tier 3 zero-reaction									3	40	371
382	472.9	503.12	269.062	0.760741	0.0129618	Significant Decrease	Tier 3 only two-reaction									0	0	18
384	473.1	559.108	325.05	0.751261	0.00749123	Significant Decrease	Tier 3 one-reaction									0	5	171
386	473.2	540.135	306.076	0.717609	0.00551665	Significant Decrease	Tier 3 one-reaction									0	4	132
398	473.8	567.094	666.072	0.78234	0.00725015	Significant Decrease	Tier 3 one-reaction									0	2	94
400	473.9	540.265	612.413	0.480226	0.0162794	Significant Decrease	Tier 3 one-reaction									0	15	377
407	474.3	502.619	537.121	0.743897	0.01414	Significant Decrease	Tier 3 one-reaction									0	3	147
408	474.3	551.125	317.067	0.730506	0.00249236	Significant Decrease	Tier 3 one-reaction									0	7	235
411	474.5	451.105	434.093	0.739903	0.0132381	Significant Decrease	Tier 3 one-reaction									0	9	266
418	475	477.138	486.159	0.760016	0.0173697	Significant Decrease	Tier 3 one-reaction									0	19	421
420	475.4	488.622	509.128	0.731448	0.00843299	Significant Decrease	Tier 3 only two-reaction									0	0	220
421	475.5	503.619	539.121	0.749158	0.0157029	Significant Decrease	Tier 3 one-reaction									0	1	165
433	477.3	541.135	614.153	0.73065	0.00943166	Significant Decrease	Tier 3 one-reaction									0	3	131
449	479.6	552.125	636.134	0.767243	0.0139747	Significant Decrease	Tier 3 one-reaction									0	7	145
454	480.7	567.169	666.221	0.724746	0.00979316	Significant Decrease	Tier 3 zero-reaction									3	42	397
455	480.8	567.169	333.111	0.725241	0.00995235	Significant Decrease	Tier 3 one-reaction									0	1	113
472	483.2	512.128	556.138	0.668293	0.000642193	Significant Decrease	Tier 3 one-reaction									0	3	231
490	487.7	512.125	278.067	0.599724	0.00134805	Significant Decrease	Tier 3 one-reaction									0	4	238
496	488.1	511.624	555.131	0.604687	0.00279186	Significant Decrease	Tier 3 one-reaction									0	3	183
504	488.9	601.16	367.101	0.681138	0.0163651	Significant Decrease	Tier 3 one-reaction									0	5	272
506	489.4	512.624	557.13	0.636361	0.000431655	Significant Decrease	Tier 3 one-reaction									0	6	221
514	491.1	478.139	488.161	0.754655	0.0180666	Significant Decrease	Tier 3 one-reaction									0	5	340
564	503.8	588.183	354.124	0.730203	0.00629151	Significant Decrease	Tier 3 one-reaction									0	3	188
569	504.9	569.156	670.195	0.682247	0.0141637	Significant Decrease	Tier 3 one-reaction									0	5	259
576	505.6	569.155	335.097	0.70562	0.00811966	Significant Decrease	Tier 3 one-reaction									0	3	203
590	508.2	567.171	666.226	0.761468	0.0186782	Significant Decrease	Tier 3 zero-reaction									3	40	319
617	515.2	588.174	708.232	0.748274	0.0114469	Significant Decrease	Tier 3 one-reaction									0	9	305
620	516.1	528.13	588.144	0.702143	1.57532e-05	Significant Decrease	Tier 3 one-reaction									0	3	222
627	517.2	588.174	354.116	0.742299	0.00945341	Significant Decrease	Tier 3 one-reaction									0	18	477
661	530.3	558.165	648.213	0.768491	0.0187803	Significant Decrease	Tier 3 one-reaction									0	9	350
737	547	585.224	702.332	1.22902	0.00616451	Significant Increase	Tier 3 one-reaction									0	7	203
818	574	315.109	162.101	1.29116	0.0156892	Significant Increase	Tier 3 zero-reaction									1	15	223
835	577.8	580.159	346.101	0.588805	0.000497803	Significant Decrease	Tier 3 one-reaction									0	12	361
839	578.6	580.16	692.204	0.588888	0.000485451	Significant Decrease	Tier 3 one-reaction									0	5	188
897	597.3	554.132	320.074	0.716247	0.00364832	Significant Decrease	Tier 3 one-reaction									0	6	188
899	597.4	554.134	640.151	0.716247	0.00364832	Significant Decrease	Tier 3 one-reaction									0	2	158
901	597.5	409.143	175.085	0.555769	0.000124793	Significant Decrease	Tier 3 zero-reaction									1	41	651
918	598.9	555.133	642.149	0.691268	0.000877584	Significant Decrease	Tier 3 one-reaction									0	2	191
969	614.9	531.13	594.143	0.673465	0.00120139	Significant Decrease	Tier 3 one-reaction									0	4	162
973	616.9	376.085	142.027	1.36019	0.0110976	Significant Increase	Tier 3 zero-reaction									3	6	335
988	621.6	518.132	568.148	0.762695	0.0118098	Significant Decrease	Tier 3 one-reaction									0	1	209
994	622.2	536.105	604.094	0.76018	0.0202774	Significant Decrease	Tier 3 one-reaction									0	6	94
996	622.6	783.178	549.119	0.752909	0.00886537	Significant Decrease	Tier 3 one-reaction									0	2	143
1095	648.7	426.621	385.125	0.741582	0.00760103	Significant Decrease	Tier 3 one-reaction									0	29	465
1108	653.4	426.12	192.062	0.721783	0.00614862	Significant Decrease	Tier 3 zero-reaction									1	33	494
1137	668.3	507.148	273.089	0.741393	0.00386741	Significant Decrease	Tier 3 only two-reaction									0	0	119
1143	670.5	507.149	546.181	0.741901	0.00414065	Significant Decrease	Tier 3 one-reaction									0	24	388
1144	671.5	580.159	346.101	0.640187	0.00225477	Significant Decrease	Tier 3 one-reaction									0	12	361
1146	671.6	580.159	692.202	0.640187	0.00225477	Significant Decrease	Tier 3 one-reaction									0	5	210
1148	672.3	499.133	530.149	0.665993	0.0110626	Significant Decrease	Tier 3 zero-reaction									1	9	252
1191	687.2	426.122	384.127	0.774369	0.000946952	Significant Decrease	Tier 3 one-reaction									0	19	519
1205	694	621.158	154.049	0.742513	0.0115927	Significant Decrease	Tier 3 one-reaction									0	12	337
1235	701.4	311.084	154.051	0.737214	0.0070729	Significant Decrease	Tier 3 one-reaction									0	11	159
1240	702.4	374.117	140.059	0.411515	4.20622e-05	Significant Decrease	Tier 3 zero-reaction									4	16	316
1254	710.7	420.159	186.101	0.803899	0.0199954	Significant Decrease	Tier 3 one-reaction									0	15	232
1257	713.6	699.251	232.142	0.659911	0.000147607	Significant Decrease	Tier 3 one-reaction									0	9	225
1260	715.4	622.161	155.052	0.744519	0.00881858	Significant Decrease	Tier 3 one-reaction									0	1	34
1264	719.5	311.084	154.05	0.7372	0.00494515	Significant Decrease	Tier 3 one-reaction									0	11	159
1295	731.9	667.246	433.188	0.613909	0.0151654	Significant Decrease	Tier 3 one-reaction									0	3	137
1307	735.7	571.154	674.192	0.717983	0.00153992	Significant Decrease	Tier 3 one-reaction									0	2	239
1311	736.7	571.155	337.097	0.720055	0.00154302	Significant Decrease	Tier 3 zero-reaction									1	8	267
1346	748.7	499.133	530.149	0.69682	0.00991349	Significant Decrease	Tier 3 zero-reaction									1	9	252
1354	750.7	499.134	265.076	0.69682	0.00991349	Significant Decrease	Tier 3 one-reaction									0	7	230
1381	756.4	450.128	432.139	0.760724	0.00440119	Significant Decrease	Tier 3 one-reaction									0	6	460
1408	769.8	387.591	307.066	0.666983	0.00934815	Significant Decrease	Tier 3 one-reaction									0	1	84
1413	771.2	426.108	384.099	0.697304	0.0119285	Significant Decrease	Tier 3 one-reaction									0	5	163
1424	775.5	435.122	201.064	1.78019	0.018211	Significant Increase	Tier 3 one-reaction									0	11	383
1442	784.5	491.113	257.055	0.645525	0.00446129	Significant Decrease	Tier 3 one-reaction									0	13	378
1448	786.7	456.133	222.075	0.719801	0.00443931	Significant Decrease	Tier 3 zero-reaction									1	53	694
1453	790.3	684.697	901.278	0.692619	0.00145023	Significant Decrease	Tier 3 only two-reaction									0	0	137
1457	792.7	426.121	384.125	0.801473	0.0104565	Significant Decrease	Tier 3 zero-reaction									1	30	607
1461	801.5	456.133	222.075	0.733103	0.00633667	Significant Decrease	Tier 3 zero-reaction									1	53	694
1464	802.9	396.112	324.107	0.804057	0.017268	Significant Decrease	Tier 3 one-reaction									0	31	509
1470	807.4	664.192	430.133	0.792026	0.0162295	Significant Decrease	Tier 3 one-reaction									0	13	384
1474	810.3	528.154	294.095	0.733925	0.014705	Significant Decrease	Tier 3 one-reaction									0	32	534
1500	821.9	327.607	187.097	0.73856	0.00938407	Significant Decrease	Tier 3 one-reaction									0	7	167
1506	825.7	277.101	43.0423	1.51773	0.000842307	Significant Increase	Tier 3 one-reaction									0	4	291
1514	830.6	571.154	674.191	0.679552	0.0170116	Significant Decrease	Tier 3 one-reaction									0	2	239
1516	830.7	571.155	337.096	0.679552	0.0170116	Significant Decrease	Tier 3 zero-reaction									1	8	261
1536	838.4	379.133	290.149	0.609716	0.00032894	Significant Decrease	Tier 3 one-reaction									0	15	373
1539	839.2	379.133	145.075	0.634388	0.00194032	Significant Decrease	Tier 3 zero-reaction									6	54	510
1553	855.8	621.159	154.049	0.663022	0.00140785	Significant Decrease	Tier 3 one-reaction									0	12	336
1556	858	597.114	363.056	0.682704	0.0199308	Significant Decrease	Tier 3 zero-reaction									2	23	366
1560	860.2	628.105	394.047	7.98737	0.0137838	Significant Increase	Tier 3 one-reaction									0	4	197
1566	865.5	311.084	154.05	0.666654	0.00100314	Significant Decrease	Tier 3 one-reaction									0	11	159
1567	865.8	312.083	156.05	0.696749	0.0129825	Significant Decrease	Tier 3 only two-reaction									0	0	1
1600	883.5	297.086	126.055	0.627701	0.00169258	Significant Decrease	Tier 3 zero-reaction									2	3	96
1617	893.1	684.696	901.275	0.731007	0.0118086	Significant Decrease	Tier 3 only two-reaction									0	0	132
1622	899.5	315.091	162.065	0.768506	0.016446	Significant Decrease	Tier 3 one-reaction									0	18	343
1660	918.7	355.11	242.103	0.772026	0.0202807	Significant Decrease	Tier 3 one-reaction									0	11	256
1708	949.9	364.128	260.139	1.91678	0.00269084	Significant Increase	Tier 3 zero-reaction									2	12	242
1713	952.4	366.101	132.042	0.759585	0.0151352	Significant Decrease	Tier 3 zero-reaction									7	69	753
1715	953	370.099	136.04	0.800305	0.0157082	Significant Decrease	Tier 3 only two-reaction									0	0	11
1716	953	664.192	430.134	0.770614	0.0070123	Significant Decrease	Tier 3 one-reaction									0	13	385
1723	956.2	266.085	32.0264	0.786876	0.00489952	Significant Decrease	Tier 3 zero-reaction									1	37	593
1750	978.8	321.127	87.0685	2.15856	0.000534765	Significant Increase	Tier 3 zero-reaction									1	29	397
1758	986.3	346.596	225.076	1.35494	0.00887329	Significant Increase	Tier 3 one-reaction									0	23	468
1778	1004.4	331.098	194.079	0.573439	0.000107325	Significant Decrease	Tier 3 zero-reaction									1	33	637
1801	1018.8	362.118	256.119	0.606088	0.00487896	Significant Decrease	Tier 3 zero-reaction									1	9	234
1805	1020.5	329.106	190.096	1.59421	0.0168135	Significant Increase	Tier 3 zero-reaction									1	13	351
1808	1025.8	376.085	142.027	0.786853	0.0187431	Significant Decrease	Tier 3 zero-reaction									3	6	332
1842	1050.7	407.164	173.105	0.713284	0.00688509	Significant Decrease	Tier 3 zero-reaction									4	29	349
1891	1087.4	623.182	156.072	0.820644	0.00216122	Significant Decrease	Tier 3 only two-reaction									0	0	19
1903	1092.4	735.19	268.081	0.793114	0.00174153	Significant Decrease	Tier 3 zero-reaction									4	23	460
1907	1093.9	311.594	155.071	0.818618	0.00144923	Significant Decrease	Tier 3 zero-reaction									1	14	277
1915	1101.5	603.669	739.222	0.737903	0.0198776	Significant Decrease	Tier 3 only two-reaction									0	0	208
1920	1108.7	307.093	146.07	0.739123	0.000949209	Significant Decrease	Tier 3 zero-reaction									4	29	343
1958	1140.6	432.107	198.048	0.743413	0.0120077	Significant Decrease	Tier 3 one-reaction									0	1	23
1959	1140.7	303.08	69.0218	1.94745	0.00444658	Significant Increase	Tier 3 one-reaction									0	3	161
1963	1143.2	358.602	249.088	0.692595	0.0113268	Significant Decrease	Tier 3 zero-reaction									2	23	358
1966	1146.2	455.164	221.105	0.674755	0.00809917	Significant Decrease	Tier 3 one-reaction									0	16	156
1967	1148.3	331.099	194.081	0.647098	0.000228467	Significant Decrease	Tier 3 zero-reaction									1	33	642
1988	1171.8	882.267	415.158	0.645836	0.00266004	Significant Decrease	Tier 3 one-reaction									0	4	309
1990	1172.6	346.086	112.027	0.721454	0.0110866	Significant Decrease	Tier 3 zero-reaction									1	9	262
1992	1172.9	478.128	244.07	0.671101	0.0119026	Significant Decrease	Tier 3 zero-reaction									2	29	465
1993	1173	712.182	245.072	0.719919	0.016299	Significant Decrease	Tier 3 one-reaction									0	6	207
2002	1178.7	421.18	187.121	0.682853	0.00404927	Significant Decrease	Tier 3 one-reaction									0	22	261
2007	1181.7	360.091	126.032	0.763421	0.0144635	Significant Decrease	Tier 3 one-reaction									0	15	378
2017	1189.3	421.18	187.121	0.693641	0.00567448	Significant Decrease	Tier 3 one-reaction									0	22	261
2035	1222.1	382.604	297.091	0.525439	0.0202702	Significant Decrease	Tier 3 zero-reaction									1	10	280
2043	1226.7	366.101	132.043	0.669681	0.00566167	Significant Decrease	Tier 3 zero-reaction									7	69	753
2072	1265.2	700.252	233.143	1.55085	0.00378586	Significant Increase	Tier 3 one-reaction									0	2	68
2074	1267	699.249	232.14	1.52494	0.0023496	Significant Increase	Tier 3 only two-reaction									0	0	8
2079	1269.5	566.119	99.0095	1.5	0.00149084	Significant Increase	Tier 3 only two-reaction									0	0	66
2113	1295.1	316.093	164.07	0.639141	0.00716981	Significant Decrease	Tier 3 zero-reaction									6	74	774
2120	1301.6	349.159	115.1	1.53309	9.74781e-05	Significant Increase	Tier 3 one-reaction									0	21	290
2142	1319.5	353.096	119.037	1.74965	0.0022801	Significant Increase	Tier 3 one-reaction									0	7	130
2158	1338.8	311.084	154.05	0.716262	0.00472872	Significant Decrease	Tier 3 one-reaction									0	11	159
2160	1339.2	388.108	154.049	0.733996	0.00231968	Significant Decrease	Tier 3 one-reaction									0	11	161
2192	1364.2	578.189	111.08	0.441131	0.00724482	Significant Decrease	Tier 3 zero-reaction									1	4	108
2198	1366.8	750.279	283.17	0.455707	0.00708636	Significant Decrease	Tier 3 only two-reaction									0	0	37
2199	1367.6	289.599	111.081	0.441084	0.00596467	Significant Decrease	Tier 3 only two-reaction									0	0	6
2200	1367.8	345.138	111.08	0.425962	0.00623709	Significant Decrease	Tier 3 zero-reaction									1	4	114
2201	1367.9	749.276	282.167	0.4441	0.00614687	Significant Decrease	Tier 3 one-reaction									0	4	97
2204	1373.5	346.615	225.113	3.43176	0.00640056	Significant Increase	Tier 3 one-reaction									0	29	322
2206	1375	397.158	163.1	1.49289	0.00175828	Significant Increase	Tier 3 one-reaction									0	16	203
2238	1412.7	299.114	130.112	1.54357	0.00321668	Significant Increase	Tier 3 zero-reaction									1	10	167
2244	1418.5	363.174	129.116	1.61806	0.000541323	Significant Increase	Tier 3 one-reaction									0	10	194
2250	1425.6	321.601	175.085	1.51138	0.000624033	Significant Increase	Tier 3 zero-reaction									1	41	657
2267	1433	363.174	129.116	1.61806	0.000541323	Significant Increase	Tier 3 one-reaction									0	10	194
2278	1439.7	310.076	152.035	1.22613	0.0092269	Significant Increase	Tier 3 zero-reaction									3	7	154
2308	1467.6	357.595	247.073	0.50523	0.00621922	Significant Decrease	Tier 3 one-reaction									0	1	80
2323	1479.5	774.235	307.126	0.62202	0.00161222	Significant Decrease	Tier 3 one-reaction									0	26	530
2324	1479.6	302.078	136.04	0.572822	0.000251327	Significant Decrease	Tier 3 only two-reaction									0	0	10
2326	1480.5	303.078	138.04	0.570817	0.000247848	Significant Decrease	Tier 3 only two-reaction									0	0	4
2327	1480.6	776.237	542.178	0.66972	0.00906924	Significant Decrease	Tier 3 one-reaction									0	6	213
2374	1515.9	303.079	138.042	0.618287	0.000493297	Significant Decrease	Tier 3 zero-reaction									2	16	217
2375	1516	302.079	136.041	0.576476	0.000617881	Significant Decrease	Tier 3 only two-reaction									0	0	15
2376	1516.6	776.236	542.178	0.654334	0.00203446	Significant Decrease	Tier 3 one-reaction									0	6	209
2377	1517.6	774.235	307.126	0.647605	0.00507773	Significant Decrease	Tier 3 one-reaction									0	26	530
2381	1522.2	353.11	238.103	0.676939	0.0132493	Significant Decrease	Tier 3 one-reaction									0	4	195
2392	1532.4	328.081	188.046	1.45152	0.0151918	Significant Increase	Tier 3 one-reaction									0	6	163
2414	1549.2	571.136	104.027	1.34479	0.00281243	Significant Increase	Tier 3 one-reaction									0	4	126
2417	1550.1	287.582	107.046	1.48413	0.00115075	Significant Increase	Tier 3 only two-reaction									0	0	2
2454	1574.7	346.633	225.149	0.681339	0.0171911	Significant Decrease	Tier 3 only two-reaction									0	0	69
2468	1582.8	750.222	283.113	2.12419	0.00120809	Significant Increase	Tier 3 only two-reaction									0	0	50
2469	1583.7	290.073	112.029	2.56513	0.00101765	Significant Increase	Tier 3 one-reaction									0	1	46
2470	1584.3	298.064	128.012	0.809632	0.00605161	Significant Decrease	Tier 3 only two-reaction									0	0	12
2471	1584.4	603.148	136.039	0.648059	0.000305198	Significant Decrease	Tier 3 zero-reaction									1	10	164
2472	1585.1	775.238	308.129	0.675838	0.01231	Significant Decrease	Tier 3 one-reaction									0	1	120
2473	1585.5	302.078	136.04	0.607008	0.0001036	Significant Decrease	Tier 3 only two-reaction									0	0	10
2474	1585.7	303.078	138.04	0.712266	0.000415561	Significant Decrease	Tier 3 only two-reaction									0	0	3
2475	1586	774.235	307.126	0.655737	0.000151763	Significant Decrease	Tier 3 one-reaction									0	25	527
2477	1587.5	777.389	543.33	0.636264	0.0181124	Significant Decrease	Tier 3 zero-reaction									2	25	371
2486	1591.6	590.003	711.89	1.32791	0.0137736	Significant Increase	Tier 3 only two-reaction									0	0	4
2490	1592.2	306.063	144.01	0.719885	0.0169612	Significant Decrease	Tier 3 one-reaction									0	2	60
2494	1593.6	307.063	146.009	0.718924	0.00261056	Significant Decrease	Tier 3 only two-reaction									0	0	29
2520	1609.3	341.594	215.071	0.774766	0.00254004	Significant Decrease	Tier 3 one-reaction									0	5	196
2542	1626.8	422.609	377.102	1.76254	0.000918675	Significant Increase	Tier 3 one-reaction									0	2	231
2544	1627.8	669.188	202.079	1.51793	0.00474044	Significant Increase	Tier 3 one-reaction									0	2	98
2548	1628.7	323.606	179.096	1.50289	0.000489141	Significant Increase	Tier 3 zero-reaction									2	27	306
2549	1629	647.207	180.098	1.5675	0.00242208	Significant Increase	Tier 3 only two-reaction									0	0	10
2558	1633.9	305.068	142.02	1.46532	0.00461266	Significant Increase	Tier 3 one-reaction									0	2	42
2619	1655.8	436.607	405.097	1.46185	0.00287854	Significant Increase	Tier 3 one-reaction									0	2	204
2620	1656.1	637.153	170.044	1.56872	0.000189535	Significant Increase	Tier 3 one-reaction									0	6	176
2686	1672.2	415.122	362.127	0.731906	0.0141397	Significant Decrease	Tier 3 one-reaction									0	5	178
2720	1684.7	439.126	410.136	1.70092	0.0021399	Significant Increase	Tier 3 one-reaction									0	14	362
2732	1692.9	702.188	235.078	0.731199	0.00726486	Significant Decrease	Tier 3 one-reaction									0	2	92
2734	1693.3	701.185	234.076	0.758704	0.00148918	Significant Decrease	Tier 3 one-reaction									0	29	512
2754	1697	576.173	109.064	0.832159	0.00621829	Significant Decrease	Tier 3 one-reaction									0	2	161
2759	1698.2	382.111	296.106	1.50729	0.00319841	Significant Increase	Tier 3 one-reaction									0	5	256
2760	1698.4	277.101	43.0426	1.70424	0.00466301	Significant Increase	Tier 3 one-reaction									0	4	291
2761	1698.5	785.195	318.086	1.68768	0.00176961	Significant Increase	Tier 3 one-reaction									0	7	286
2790	1713.6	428.61	389.103	0.778592	0.00305846	Significant Decrease	Tier 3 one-reaction									0	7	230
2791	1713.7	621.158	154.048	0.721633	0.00110925	Significant Decrease	Tier 3 one-reaction									0	12	337
2798	1715.2	900.443	433.333	0.700013	0.00287964	Significant Decrease	Tier 3 one-reaction									0	2	96
2807	1720.9	611.157	144.048	0.708201	0.0118613	Significant Decrease	Tier 3 one-reaction									0	1	36
2899	1780.2	564.149	97.0397	0.7119	0.00103683	Significant Decrease	Tier 3 only two-reaction									0	0	19
57	377.3	648.697	414.639	0.749334	0.0090124	Significant Decrease	Unidentified
60	378.6	567.671	333.613	0.682828	0.0022322	Significant Decrease	Unidentified
76	382.6	558.666	324.608	0.710971	0.00706106	Significant Decrease	Unidentified
127	411.2	567.671	333.613	0.684941	0.00254224	Significant Decrease	Unidentified
143	414.3	648.698	414.64	0.761082	0.0115218	Significant Decrease	Unidentified
179	421.8	558.666	324.607	0.73134	0.007833	Significant Decrease	Unidentified
192	424.2	567.671	333.613	0.689037	0.00248455	Significant Decrease	Unidentified
200	425.5	548.633	314.575	0.725043	0.0128742	Significant Decrease	Unidentified
259	438.9	567.671	333.613	0.689879	0.00327622	Significant Decrease	Unidentified
314	447.4	486.646	252.587	0.73127	0.00971094	Significant Decrease	Unidentified
316	448.5	590.658	356.6	0.577856	0.00264254	Significant Decrease	Unidentified
320	448.6	568.646	334.587	0.742834	0.00662809	Significant Decrease	Unidentified
342	464.8	558.666	324.608	0.748095	0.00965063	Significant Decrease	Unidentified
364	471.5	540.636	306.578	0.732965	0.00888979	Significant Decrease	Unidentified
379	472.8	559.609	325.551	0.748937	0.0122924	Significant Decrease	Unidentified
393	473.8	502.618	268.56	0.743897	0.01414	Significant Decrease	Unidentified
406	474.3	488.622	254.563	0.731448	0.00843299	Significant Decrease	Unidentified
415	474.9	551.627	317.569	0.747152	0.0115234	Significant Decrease	Unidentified
468	483	540.636	306.578	0.732385	0.00816701	Significant Decrease	Unidentified
470	483.2	558.666	324.608	0.746633	0.0129053	Significant Decrease	Unidentified
471	483.2	486.645	252.587	0.760672	0.0158671	Significant Decrease	Unidentified
486	487.6	511.623	277.565	0.605176	0.00238968	Significant Decrease	Unidentified
493	487.8	567.671	333.613	0.713992	0.00429846	Significant Decrease	Unidentified
513	490.7	540.636	306.578	0.738301	0.0108966	Significant Decrease	Unidentified
575	505.5	558.666	324.608	0.725521	0.00948447	Significant Decrease	Unidentified
755	550.9	525.631	291.573	0.695252	0.000726278	Significant Decrease	Unidentified
828	576.1	580.661	346.603	0.615434	0.000682773	Significant Decrease	Unidentified
900	597.4	554.634	320.575	0.745092	0.01028	Significant Decrease	Unidentified
1001	623.2	517.634	283.575	0.725947	0.00643611	Significant Decrease	Unidentified
1075	646.3	558.665	324.606	0.700838	0.00353509	Significant Decrease	Unidentified
1421	774.5	425.609	191.551	0.702503	0.0196044	Significant Decrease	Unidentified
1447	786.2	684.696	450.638	0.697109	0.00174813	Significant Decrease	Unidentified
1554	856	483.796	249.738	0.683215	0.00996863	Significant Decrease	Unidentified
1667	922.5	684.695	450.637	0.730673	0.0130254	Significant Decrease	Unidentified
1719	954.3	449.628	215.569	0.781862	0.0182724	Significant Decrease	Unidentified
1813	1037.6	356.596	122.538	0.641721	0.0161661	Significant Decrease	Unidentified
1860	1064.9	464.793	230.734	0.647934	0.000586653	Significant Decrease	Unidentified
1886	1084.7	311.594	77.5356	0.827979	0.00375152	Significant Decrease	Unidentified
1902	1092.3	312.594	157.071	0.828807	0.000542889	Significant Decrease	Unidentified
1961	1141.5	432.44	198.382	0.721911	0.00331428	Significant Decrease	Unidentified
2073	1266.1	265.585	63.0532	1.51764	0.00291706	Significant Increase	Unidentified
2075	1267.1	264.585	61.054	1.51585	0.0023993	Significant Increase	Unidentified
2300	1458.7	306.122	144.128	1.47688	0.00797574	Significant Increase	Unidentified
2410	1547.2	287.08	106.044	1.4493	0.00252047	Significant Increase	Unidentified
2833	1734.9	611.659	144.55	0.67729	0.0157076	Significant Decrease	Unidentified
2897	1767.8	270.848	73.5798	1.33372	0.0145655	Significant Increase	Unidentified
2900	1780.5	564.651	97.542	0.647652	0.00347139	Significant Decrease	Unidentified
