# Supplementary material for: Dexamethasone-Induced Perturbations in Tissue Metabolomics Revealed by Chemical Isotope Labeling LC-MS Analysis
Source: Metabolites. 2020 Jan 21;10(2):42. doi: 10.3390/metabo10020042 (PMC7074358; doi:10.3390/metabo10020042)
Supplement: Supplementary file 1 [file metabolites-10-00042-s001.zip › Supplemental Table S5.xlsx]

## Sheet: Supplemental Table 5
Supplemental Table 5. List of peak pairs that have significant changes in muscle tissues in comparision of Dex and Ctrl groups Note that in "Peak Pair Information" section, column "No." shows individual peak pair number coded from the LC-MS experiment. Column "Normalized RT (s)" shows the corrected retention time of the peak pair with Universal RT Calibrant data. Column "m/z_light" is the mass of…
Peak Pair Information				Univariate Analysis			Identification Level	Tier 1 - Positive Identification (CIL Library)					Tier 2- High Confidence Putative Identification (LI Library)			Tier 3 - Putative Identification (MyCompoundID Library)
No	Normalized RT (s)	m/z_light	Neutral Mass (Da)	Fold Change	p-value	Significance		HMDB No.	Compound	Mass Error (ppm)	RT Error (s)	LI Library No.	Compound	Mass Error (ppm)	RT Error (s)	Zero-reaction	One-reaction	Two-reaction
16	339.7	422.175	188.116	1.28792	0.0102799	Significant Increase	Tier 1	HMDB00206	N6-Acetyl-Lysine	0.14	2.9
287	473.8	540.135	612.153	0.577016	0.00134921	Significant Decrease	Tier 1	HMDB03337	Oxidized glutathione	0.69	10.4
449	513.7	370.097	136.039	1.30883	0.024013	Significant Increase	Tier 1	HMDB00157	Isomer of Hypoxanthine	0.6	10.1
467	521.4	370.097	136.039	1.47217	0.0024265	Significant Increase	Tier 1	HMDB00157	Hypoxanthine	0.52	2.4
506	540.3	335.106	101.048	1.26796	0.000607159	Significant Increase	Tier 1	HMDB00719_2	Homoserine - H2O	0.45	15.3
543	560.1	363.101	129.043	0.79959	0.00909537	Significant Decrease	Tier 1	HMDB00148_2	Glutamic Acid - H2O	0.8	7.5
573	583.6	265.101	31.0423	0.830617	0.000158473	Significant Decrease	Tier 1	HMDB00164	Methylamine	0.63	5.6
662	620.5	306.638	145.159	1.47817	0.0188423	Significant Increase	Tier 1	HMDB01257	Spermidine	2.32	11.9
1008	778.3	329.107	190.097	0.688831	0.0204615	Significant Decrease	Tier 1	HMDB01370_2	Diaminopimelic acid - Isomer	1.97	0.7
1076	821.1	345.093	222.069	1.86651	0.000593243	Significant Increase	Tier 1	HMDB00099_2	Cystathionine - Isomer	1.78	0.3
1343	989.6	386.106	152.048	1.36824	0.000302895	Significant Increase	Tier 1	HMDB00669	Ortho-Hydroxyphenylacetic acid	1.28	4.4
1372	1008	386.106	152.048	1.36936	0.00029759	Significant Increase	Tier 1	HMDB02390	3-Cresotinic acid	0.92	0
1429	1050.6	307.112	146.107	0.650248	0.00029599	Significant Decrease	Tier 1	HMDB00182	Lysine	1.98	2.4
1688	1258.3	278.109	88.1015	2.15999	2.22433e-06	Significant Increase	Tier 1	HMDB01414	1,4-Diaminobutane	2.68	17.9
200	440.5	408.123	174.064	1.98318	0.00150018	Significant Increase	Tier 2					AAA00597A01	N-Acetyl-L-Asparagine	0.16	151.3
245	465.2	347.117	113.059	1.25293	5.74391e-07	Significant Increase	Tier 2					AAA00774000	Creatinine	0.2	178.3
572	583.4	304.112	70.0536	0.790552	0.00372694	Significant Decrease	Tier 2					AAA01065000	3-Aminopropiononitrile	1.88	98.8
761	668	337.122	103.064	1.82569	0.00137186	Significant Increase	Tier 2					AAA00007I02	L-3-Aminoisobutanoate/(R)-3-Amino-2-methylpropanoate	1.86	41.4
1162	869.7	402.101	168.042	1.44441	0.000508955	Significant Increase	Tier 2					AAA00937000	2,6-Dihydroxyphenylacetate	1.21	71.7
1352	994.8	343.123	218.128	0.706511	0.00310271	Significant Decrease	Tier 2					AAA00750000	Isomer of D-Lysopine - 2 tags	1.85	9.1
1365	1004.9	343.122	218.128	0.710337	0.00329019	Significant Decrease	Tier 2					AAA00750000	D-Lysopine - 2 tags	1.81	1
1469	1086.5	307.11	146.104	0.663433	0.000189373	Significant Decrease	Tier 2					AAA00743000	(3S,5S)-3,5-Diaminohexanoate - 2 tags	3.52	3.1
1560	1136.9	409.122	175.064	2.34913	0.00408582	Significant Increase	Tier 2					AAA00976000	N-Acetylindoxyl	1.65	47.7
2032	1501.8	345.109	222.102	1.43209	0.0128672	Significant Increase	Tier 2					AAA00972A02	N3-Acetyl-5'-Hydroxykynurenamine - 2 tags	2.38	3.4
2227	1593.8	370.114	272.112	0.700435	0.00321834	Significant Decrease	Tier 2					AAA00308000	Deoxyshikonin - 2 tags	9.49	157
2	335	417.158	183.1	1.66095	0.00199652	Significant Increase	Tier 3 one-reaction									0	8	211
12	336.5	566.137	332.079	0.668422	6.14243e-05	Significant Decrease	Tier 3 one-reaction									0	5	240
19	341.5	414.122	180.064	2.12514	0.00397076	Significant Increase	Tier 3 zero-reaction									17	87	713
20	341.7	508.142	274.083	0.745396	0.000139816	Significant Decrease	Tier 3 zero-reaction									1	16	239
28	345.3	448.117	214.059	0.821152	0.0153716	Significant Decrease	Tier 3 one-reaction									0	13	372
32	351.4	408.082	348.048	1.34994	0.00332966	Significant Increase	Tier 3 zero-reaction									3	20	315
34	363.4	582.105	348.047	0.789616	0.00492956	Significant Decrease	Tier 3 zero-reaction									3	20	309
35	364.2	370.097	136.038	0.770452	0.00286102	Significant Decrease	Tier 3 zero-reaction									3	24	620
66	383	479.159	245.101	1.96629	2.09044e-06	Significant Increase	Tier 3 one-reaction									0	13	347
69	384.7	334.122	100.064	1.25848	0.024556	Significant Increase	Tier 3 one-reaction									0	3	242
72	385.6	591.645	715.173	0.504509	0.0043636	Significant Decrease	Tier 3 zero-reaction									1	1	135
83	389.6	569.132	670.148	0.61851	0.000893694	Significant Decrease	Tier 3 one-reaction									0	1	129
94	405.4	297.086	126.055	1.24469	0.00197548	Significant Increase	Tier 3 zero-reaction									2	3	91
95	405.6	403.09	338.064	1.25813	0.00470535	Significant Increase	Tier 3 zero-reaction									1	6	205
119	416.8	363.113	129.054	2.01721	8.2962e-09	Significant Increase	Tier 3 one-reaction									0	6	199
122	417.1	367.096	133.037	1.62881	0.000704497	Significant Increase	Tier 3 zero-reaction									3	28	497
126	417.8	385.13	151.072	1.34519	0.00116074	Significant Increase	Tier 3 only two-reaction									0	0	3
127	417.8	534.235	300.177	1.38528	0.000896749	Significant Increase	Tier 3 one-reaction									0	1	77
129	418.2	749.278	515.22	1.27193	0.00453237	Significant Increase	Tier 3 zero-reaction									1	5	319
134	418.5	747.271	513.213	1.38482	0.000223236	Significant Increase	Tier 3 one-reaction									0	4	168
135	418.5	456.132	222.074	1.26323	0.000284041	Significant Increase	Tier 3 zero-reaction									1	53	677
136	418.6	423.121	189.063	0.715616	0.00238553	Significant Decrease	Tier 3 zero-reaction									2	33	400
151	424.2	421.107	187.048	1.75299	9.50707e-07	Significant Increase	Tier 3 one-reaction									0	17	300
161	428.8	348.138	114.079	0.610879	0.00139176	Significant Decrease	Tier 3 zero-reaction									1	4	192
182	434.3	533.204	299.146	1.27898	0.00185649	Significant Increase	Tier 3 one-reaction									0	10	187
188	437	428.121	194.062	1.4012	0.000645005	Significant Increase	Tier 3 one-reaction									0	5	109
191	438.1	473.149	239.091	0.815773	0.01304	Significant Decrease	Tier 3 one-reaction									0	29	386
201	440.5	347.117	113.059	1.26323	1.18764e-06	Significant Increase	Tier 3 zero-reaction									1	2	206
209	444.4	428.121	388.125	1.39945	0.000672692	Significant Increase	Tier 3 one-reaction									0	18	511
225	449.9	403.09	338.064	1.21469	0.00887407	Significant Increase	Tier 3 zero-reaction									1	7	273
228	451.6	417.123	183.064	1.39972	0.000237407	Significant Increase	Tier 3 one-reaction									0	15	327
234	462.2	427.119	386.122	0.341894	0.0087691	Significant Decrease	Tier 3 one-reaction									0	11	287
237	462.9	477.162	486.208	0.719079	0.00610788	Significant Decrease	Tier 3 zero-reaction									1	10	185
238	463.2	599.151	132.042	1.5421	0.00480258	Significant Increase	Tier 3 zero-reaction									7	65	697
239	463.2	735.19	268.081	1.536	0.0103081	Significant Increase	Tier 3 zero-reaction									4	23	460
241	463.4	340.084	106.026	0.769218	0.0181795	Significant Decrease	Tier 3 zero-reaction									2	19	425
246	465.4	445.118	211.06	1.96371	1.35306e-05	Significant Increase	Tier 3 one-reaction									0	16	340
257	470.4	560.108	652.1	0.752381	0.0182752	Significant Decrease	Tier 3 one-reaction									0	9	148
258	470.5	559.108	325.05	0.626042	0.000697731	Significant Decrease	Tier 3 one-reaction									0	5	171
269	471.9	303.116	69.0578	1.24054	0.00438322	Significant Increase	Tier 3 one-reaction									0	2	183
271	472.3	348.138	114.079	1.32151	9.94632e-06	Significant Increase	Tier 3 zero-reaction									1	4	192
285	473.4	540.135	306.076	0.576853	0.00141325	Significant Decrease	Tier 3 one-reaction									0	4	132
291	473.8	559.108	325.05	0.626042	0.000697731	Significant Decrease	Tier 3 one-reaction									0	5	169
297	474	503.12	269.062	0.565206	0.000896516	Significant Decrease	Tier 3 only two-reaction									0	0	18
303	474.4	757.21	523.152	1.31797	0.00803082	Significant Increase	Tier 3 one-reaction									0	2	261
307	474.5	502.618	537.12	0.602099	0.00219983	Significant Decrease	Tier 3 one-reaction									0	3	147
309	474.5	488.621	509.125	0.698883	0.00272168	Significant Decrease	Tier 3 one-reaction									0	1	144
314	475	551.126	634.135	0.643413	0.00492118	Significant Decrease	Tier 3 only two-reaction									0	0	94
316	475	551.125	317.066	0.643413	0.00492118	Significant Decrease	Tier 3 one-reaction									0	7	228
318	475.1	503.619	539.121	0.646866	0.00146303	Significant Decrease	Tier 3 one-reaction									0	1	165
321	475.3	559.108	650.099	0.626042	0.000697731	Significant Decrease	Tier 3 only two-reaction									0	0	97
326	476.1	719.255	485.197	1.25776	6.46007e-06	Significant Increase	Tier 3 one-reaction									0	2	144
336	478.3	767.229	533.171	1.27217	0.00829334	Significant Increase	Tier 3 one-reaction									0	3	277
346	480.1	396.111	162.053	1.42155	0.00267745	Significant Increase	Tier 3 zero-reaction									5	81	736
362	484.8	362.117	256.118	0.773118	0.000683721	Significant Decrease	Tier 3 zero-reaction									1	9	252
367	485.4	473.15	239.092	0.772331	0.000373805	Significant Decrease	Tier 3 one-reaction									0	29	386
372	487	445.155	211.097	1.38201	1.25435e-05	Significant Increase	Tier 3 one-reaction									0	30	356
377	487.6	367.096	266.075	1.81593	0.00040863	Significant Increase	Tier 3 one-reaction									0	7	186
398	491.8	396.111	162.053	1.47397	0.00288928	Significant Increase	Tier 3 zero-reaction									5	81	736
406	495.3	477.138	486.159	1.70457	0.00932509	Significant Increase	Tier 3 one-reaction									0	19	421
413	496.9	477.138	243.079	1.70457	0.00932509	Significant Increase	Tier 3 one-reaction									0	3	146
421	504.5	520.132	286.074	0.734935	0.00137297	Significant Decrease	Tier 3 one-reaction									0	4	185
432	509.9	362.118	128.06	0.736608	0.000379003	Significant Decrease	Tier 3 zero-reaction									1	16	276
440	511.6	424.606	381.095	0.458555	2.69113e-05	Significant Decrease	Tier 3 one-reaction									0	10	270
445	513.1	477.138	486.159	1.72634	0.0116458	Significant Increase	Tier 3 one-reaction									0	20	414
447	513.5	477.137	243.079	1.72634	0.0116458	Significant Increase	Tier 3 one-reaction									0	3	157
454	515.4	362.62	257.123	0.736063	0.000551754	Significant Decrease	Tier 3 one-reaction									0	1	23
476	529	709.171	950.226	0.507978	0.000704521	Significant Decrease	Tier 3 only two-reaction									0	0	51
481	531.9	477.138	243.08	1.74293	0.0164567	Significant Increase	Tier 3 one-reaction									0	3	146
502	539	364.085	130.027	1.54428	0.000356725	Significant Increase	Tier 3 zero-reaction									4	40	440
505	540.3	408.083	348.049	1.31897	0.00177635	Significant Increase	Tier 3 zero-reaction									3	21	294
533	552	709.171	475.113	0.521232	0.000556907	Significant Decrease	Tier 3 one-reaction									0	3	249
542	559.7	783.178	549.119	0.600904	0.00117484	Significant Decrease	Tier 3 one-reaction									0	2	143
545	563.9	402.123	168.065	0.739376	0.00103493	Significant Decrease	Tier 3 one-reaction									0	29	467
563	577.2	449.126	430.135	1.86669	0.00539858	Significant Increase	Tier 3 one-reaction									0	13	385
567	578	446.132	424.147	1.65171	0.00977398	Significant Increase	Tier 3 one-reaction									0	7	225
575	584.4	310.074	76.0161	1.28859	0.00966536	Significant Increase	Tier 3 zero-reaction									1	15	512
577	584.9	405.117	342.118	1.79084	0.0138009	Significant Increase	Tier 3 zero-reaction									13	50	645
593	589.4	393.148	159.089	0.438684	2.38826e-05	Significant Decrease	Tier 3 zero-reaction									6	42	444
602	595.7	405.117	342.118	1.79637	0.0140814	Significant Increase	Tier 3 zero-reaction									13	50	645
610	597.5	409.143	175.085	0.67041	0.0047743	Significant Decrease	Tier 3 zero-reaction									1	41	651
613	597.9	393.148	159.09	0.442863	2.40997e-05	Significant Decrease	Tier 3 zero-reaction									6	42	444
646	603.8	362.153	128.095	0.588241	8.88871e-05	Significant Decrease	Tier 3 one-reaction									0	8	164
663	621.5	363.125	129.066	1.31458	0.00094212	Significant Increase	Tier 3 only two-reaction									0	0	1
665	622.3	783.178	549.12	0.611832	0.00107045	Significant Decrease	Tier 3 one-reaction									0	2	144
670	624.2	517.132	283.074	0.692805	0.017164	Significant Decrease	Tier 3 one-reaction									0	33	426
671	624.5	517.132	566.147	0.692805	0.017164	Significant Decrease	Tier 3 one-reaction									0	3	192
672	624.8	431.139	197.08	1.83249	0.000704453	Significant Increase	Tier 3 one-reaction									0	28	390
690	635.6	347.613	227.11	0.724475	0.0045011	Significant Decrease	Tier 3 one-reaction									0	2	47
692	636.1	405.117	342.117	2.66018	0.0217619	Significant Increase	Tier 3 zero-reaction									13	50	632
706	641.6	477.139	243.08	1.67045	0.0205449	Significant Increase	Tier 3 one-reaction									0	2	33
714	643.9	709.173	950.23	0.740909	0.0106078	Significant Decrease	Tier 3 only two-reaction									0	0	50
733	650.5	599.152	132.042	1.49454	0.0160687	Significant Increase	Tier 3 zero-reaction									7	69	753
735	650.7	735.19	268.081	1.50638	0.00839065	Significant Increase	Tier 3 zero-reaction									4	23	459
749	655.9	402.123	168.065	0.775492	0.00233972	Significant Decrease	Tier 3 one-reaction									0	29	467
757	664.6	335.142	101.084	0.680857	0.000139497	Significant Decrease	Tier 3 one-reaction									0	20	342
759	666.1	362.154	128.095	1.25391	0.00692264	Significant Increase	Tier 3 one-reaction									0	8	165
766	670.5	363.125	258.134	1.38247	0.000772994	Significant Increase	Tier 3 one-reaction									0	9	115
778	674.5	477.138	486.159	1.67313	0.0123728	Significant Increase	Tier 3 one-reaction									0	19	420
782	678.4	477.138	486.16	1.80674	0.00483927	Significant Increase	Tier 3 one-reaction									0	20	439
786	683.4	477.138	243.08	1.89376	0.00380104	Significant Increase	Tier 3 one-reaction									0	3	141
788	683.9	337.086	103.027	1.76478	0.007079	Significant Increase	Tier 3 zero-reaction									2	15	353
792	685.2	335.143	101.084	0.660936	4.56712e-05	Significant Decrease	Tier 3 one-reaction									0	20	342
804	692.5	400.144	332.171	0.737405	6.43124e-05	Significant Decrease	Tier 3 one-reaction									0	4	134
811	696.7	378.148	144.09	1.48163	0.00876584	Significant Increase	Tier 3 one-reaction									0	17	254
826	704.1	378.101	144.042	1.45354	0.0233268	Significant Increase	Tier 3 zero-reaction									3	43	497
848	719.6	520.715	573.313	0.699547	0.0218923	Significant Decrease	Tier 3 one-reaction									0	8	386
864	727.5	698.191	231.081	0.791003	0.0202978	Significant Decrease	Tier 3 only two-reaction									0	0	30
868	728.9	441.147	207.088	0.789412	0.0155018	Significant Decrease	Tier 3 zero-reaction									3	25	277
870	729.4	676.208	209.099	0.809851	0.0179764	Significant Decrease	Tier 3 only two-reaction									0	0	22
871	730.8	390.112	156.054	1.73502	0.00109666	Significant Increase	Tier 3 zero-reaction									3	18	338
875	731.9	355.602	243.088	1.382	0.0206438	Significant Increase	Tier 3 zero-reaction									1	30	567
902	745.5	599.152	132.042	1.42161	0.0117225	Significant Increase	Tier 3 zero-reaction									7	69	753
903	745.8	368.1	268.082	1.41669	0.00907005	Significant Increase	Tier 3 zero-reaction									3	19	331
910	748.8	817.157	583.099	0.822368	0.00154732	Significant Decrease	Tier 3 one-reaction									0	2	175
911	749	815.157	348.047	0.809535	0.00241481	Significant Decrease	Tier 3 zero-reaction									3	20	315
918	750.5	817.157	350.048	0.825732	0.00212948	Significant Decrease	Tier 3 one-reaction									0	7	188
960	760.4	582.106	348.047	0.821912	0.00174083	Significant Decrease	Tier 3 zero-reaction									3	20	312
978	766.8	817.665	583.607	0.7997	0.000890748	Significant Decrease	Tier 3 only two-reaction									0	0	157
980	767.9	815.658	581.6	0.829338	0.00452148	Significant Decrease	Tier 3 only two-reaction									0	0	49
981	768.4	408.083	348.049	0.809976	0.00122952	Significant Decrease	Tier 3 zero-reaction									3	21	294
985	770.2	456.574	445.032	0.816062	0.0038535	Significant Decrease	Tier 3 one-reaction									0	3	84
993	771.8	582.105	348.047	0.824468	0.00212381	Significant Decrease	Tier 3 zero-reaction									3	20	313
1000	775.9	435.122	201.064	1.72365	0.000227323	Significant Increase	Tier 3 one-reaction									0	11	383
1005	776.7	816.159	349.05	0.820106	0.00401066	Significant Decrease	Tier 3 one-reaction									0	1	117
1016	783.6	675.205	208.096	0.674254	0.00539425	Significant Decrease	Tier 3 one-reaction									0	26	510
1017	783.6	351.101	117.043	1.78132	0.000408321	Significant Increase	Tier 3 zero-reaction									3	35	483
1018	783.8	338.107	208.097	0.659636	0.00463346	Significant Decrease	Tier 3 one-reaction									0	8	202
1021	784.7	421.143	187.085	1.5149	1.33604e-06	Significant Increase	Tier 3 zero-reaction									1	32	495
1036	793.3	338.085	208.053	0.695328	0.00266792	Significant Decrease	Tier 3 one-reaction									0	6	262
1039	797.9	815.156	348.047	0.829492	0.00406047	Significant Decrease	Tier 3 zero-reaction									3	20	309
1055	809.8	335.143	101.084	0.645583	9.821e-05	Significant Decrease	Tier 3 one-reaction									0	20	342
1056	811.1	579.214	345.155	0.657273	0.000143443	Significant Decrease	Tier 3 one-reaction									0	5	274
1074	821	542.161	308.103	0.743938	0.00733692	Significant Decrease	Tier 3 zero-reaction									2	14	466
1078	822.2	327.607	187.097	1.58041	0.011885	Significant Increase	Tier 3 one-reaction									0	7	167
1080	822.6	404.128	170.07	1.59021	0.0174094	Significant Increase	Tier 3 one-reaction									0	17	327
1082	823.2	346.092	224.068	1.65205	0.000351511	Significant Increase	Tier 3 one-reaction									0	14	276
1108	835.9	741.282	507.224	1.25331	0.0222885	Significant Increase	Tier 3 only two-reaction									0	0	131
1113	838.3	263.085	29.0266	1.38565	0.000314054	Significant Increase	Tier 3 one-reaction									0	1	270
1114	838.4	305.096	71.0373	1.3234	0.00082095	Significant Increase	Tier 3 zero-reaction									1	9	290
1116	838.5	476.183	242.124	1.31145	0.00196786	Significant Increase	Tier 3 one-reaction									0	6	158
1142	862.8	483.217	249.159	0.580629	0.0206327	Significant Decrease	Tier 3 one-reaction									0	5	142
1143	863.1	483.216	498.316	0.580629	0.0206327	Significant Decrease	Tier 3 one-reaction									0	5	234
1202	893	361.11	254.103	1.52824	2.66353e-06	Significant Increase	Tier 3 one-reaction									0	11	350
1224	910.9	336.115	102.056	0.449691	0.000230344	Significant Decrease	Tier 3 only two-reaction									0	0	4
1231	914.6	438.17	204.112	0.658475	0.00964278	Significant Decrease	Tier 3 one-reaction									0	11	313
1232	915.4	396.112	324.108	0.667129	0.00805064	Significant Decrease	Tier 3 one-reaction									0	33	544
1234	917.7	336.115	204.113	0.434788	0.000251019	Significant Decrease	Tier 3 one-reaction									0	11	317
1235	917.7	672.224	205.114	0.460065	0.000317098	Significant Decrease	Tier 3 one-reaction									0	1	49
1236	918	396.111	162.053	0.697843	0.0070178	Significant Decrease	Tier 3 zero-reaction									5	81	736
1245	925.5	347.07	113.011	0.823258	0.0126521	Significant Decrease	Tier 3 one-reaction									0	1	169
1250	927	357.091	123.033	1.58641	0.000283233	Significant Increase	Tier 3 zero-reaction									2	9	221
1259	931.6	370.112	272.108	1.69569	0.0122	Significant Increase	Tier 3 zero-reaction									1	4	86
1266	936.3	389.128	155.07	1.38547	0.000504211	Significant Increase	Tier 3 zero-reaction									1	14	279
1274	944.4	324.091	180.065	1.37296	0.0151214	Significant Increase	Tier 3 zero-reaction									17	87	727
1276	945.8	299.096	130.075	1.93507	0.000195144	Significant Increase	Tier 3 one-reaction									0	18	305
1341	987.6	346.597	225.077	1.40111	0.0148422	Significant Increase	Tier 3 one-reaction									0	3	168
1364	1004.6	347.605	227.093	1.25272	0.00705656	Significant Increase	Tier 3 zero-reaction									1	12	496
1366	1005.7	422.091	188.032	1.32799	0.000137822	Significant Increase	Tier 3 zero-reaction									1	15	235
1370	1007.8	439.136	205.078	0.719035	0.00834097	Significant Decrease	Tier 3 one-reaction									0	9	188
1391	1019.9	623.217	156.108	1.53014	0.00390486	Significant Increase	Tier 3 only two-reaction									0	0	3
1392	1020.4	621.218	154.108	2.55191	1.08652e-07	Significant Increase	Tier 3 only two-reaction									0	0	1
1394	1021	329.107	190.097	1.56762	0.00212841	Significant Increase	Tier 3 zero-reaction									1	13	349
1396	1027.8	395.638	323.16	0.769543	0.0127561	Significant Decrease	Tier 3 one-reaction									0	23	335
1400	1034.2	354.12	120.062	0.644031	0.00547827	Significant Decrease	Tier 3 only two-reaction									0	0	36
1413	1040.5	356.094	244.071	1.60342	0.0179776	Significant Increase	Tier 3 zero-reaction									3	31	560
1415	1041	354.12	240.124	0.729906	0.0217254	Significant Decrease	Tier 3 zero-reaction									3	9	174
1417	1041.3	614.219	147.109	0.658842	0.0001981	Significant Decrease	Tier 3 only two-reaction									0	0	15
1419	1041.4	307.11	73.0521	0.649426	0.000246342	Significant Decrease	Tier 3 zero-reaction									3	18	409
1424	1046	613.215	146.106	0.662549	0.000460768	Significant Decrease	Tier 3 zero-reaction									4	23	199
1430	1050.8	407.164	173.105	0.717016	0.00282516	Significant Decrease	Tier 3 zero-reaction									4	29	349
1438	1062.5	298.088	128.06	1.24522	0.0189527	Significant Increase	Tier 3 only two-reaction									0	0	3
1445	1069.8	427.132	193.074	1.69213	0.00638052	Significant Increase	Tier 3 zero-reaction									3	24	363
1492	1099.6	743.575	1019.03	0.52234	0.00844433	Significant Decrease	Tier 3 one-reaction									0	1	14
1532	1119.7	420.195	186.137	1.48621	0.0199236	Significant Increase	Tier 3 one-reaction									0	4	105
1534	1120.2	357.091	123.032	1.52967	0.000127623	Significant Increase	Tier 3 zero-reaction									2	9	222
1543	1126.3	339.115	210.113	0.758211	0.000605449	Significant Decrease	Tier 3 one-reaction									0	7	154
1546	1127	345.613	223.109	1.48283	0.00174972	Significant Increase	Tier 3 one-reaction									0	9	264
1557	1134	351.057	116.998	0.78553	0.000589024	Significant Decrease	Tier 3 only two-reaction									0	0	15
1577	1159	314.12	160.123	1.78405	1.0827e-07	Significant Increase	Tier 3 zero-reaction									2	12	167
1579	1160.3	315.12	162.123	1.62917	0.00035542	Significant Increase	Tier 3 only two-reaction									0	0	4
1586	1167.9	485.625	503.134	1.39095	0.0053353	Significant Increase	Tier 3 one-reaction									0	13	248
1598	1174.5	678.223	211.114	0.776119	0.00600339	Significant Decrease	Tier 3 only two-reaction									0	0	20
1601	1174.8	677.222	210.112	0.779658	0.0116133	Significant Decrease	Tier 3 one-reaction									0	11	241
1602	1175.1	444.17	210.112	0.776376	0.00104898	Significant Decrease	Tier 3 one-reaction									0	11	241
1603	1175.4	356.107	122.048	0.787471	0.00830193	Significant Decrease	Tier 3 zero-reaction									1	9	170
1614	1178.8	699.203	232.094	0.796925	0.00538283	Significant Decrease	Tier 3 one-reaction									0	7	280
1615	1179.4	298.088	128.06	2.43292	4.76761e-05	Significant Increase	Tier 3 only two-reaction									0	0	3
1616	1179.8	362.118	128.059	2.03079	3.61818e-05	Significant Increase	Tier 3 zero-reaction									1	16	276
1620	1181	299.089	130.061	2.25515	9.78277e-05	Significant Increase	Tier 3 only two-reaction									0	0	2
1651	1215.4	321.067	174.018	0.66552	0.00552154	Significant Decrease	Tier 3 zero-reaction									3	16	206
1652	1216.4	314.101	160.086	1.57393	0.00644339	Significant Increase	Tier 3 only two-reaction									0	0	5
1669	1231.9	328.117	188.118	0.702223	0.00561622	Significant Decrease	Tier 3 zero-reaction									3	24	215
1670	1238.2	299.588	131.06	1.45872	0.00387564	Significant Increase	Tier 3 only two-reaction									0	0	3
1686	1252.8	472.165	238.107	1.35534	1.31393e-05	Significant Increase	Tier 3 one-reaction									0	16	371
1715	1280.9	353.606	239.096	1.97719	0.00175064	Significant Increase	Tier 3 one-reaction									0	6	141
1719	1282.1	453.612	439.107	1.24787	0.00929631	Significant Increase	Tier 3 one-reaction									0	3	246
1734	1291.7	353.112	238.108	1.25902	0.0029514	Significant Increase	Tier 3 one-reaction									0	12	215
1736	1294.4	292.099	116.081	1.31933	0.00450791	Significant Increase	Tier 3 only two-reaction									0	0	1
1741	1297.8	319.074	170.031	2.38255	0.0045629	Significant Increase	Tier 3 only two-reaction									0	0	7
1746	1301.7	349.158	115.1	0.699025	0.0143025	Significant Decrease	Tier 3 one-reaction									0	21	290
1747	1301.7	447.607	427.097	0.517486	1.97673e-05	Significant Decrease	Tier 3 one-reaction									0	4	222
1752	1304.1	315.086	162.054	2.24287	0.00171003	Significant Increase	Tier 3 one-reaction									0	5	134
1757	1305.5	335.125	202.133	0.628014	0.001156	Significant Decrease	Tier 3 one-reaction									0	14	194
1759	1305.9	336.125	204.134	0.729983	0.0162701	Significant Decrease	Tier 3 only two-reaction									0	0	6
1765	1317.3	325.591	183.066	1.5684	0.00566818	Significant Increase	Tier 3 one-reaction									0	15	328
1766	1317.6	417.123	183.065	1.40892	0.023054	Significant Increase	Tier 3 one-reaction									0	15	326
1769	1319.5	353.096	119.037	1.40993	0.00848473	Significant Increase	Tier 3 one-reaction									0	7	130
1772	1325.1	303.116	69.0577	1.40116	0.0197371	Significant Increase	Tier 3 one-reaction									0	2	183
1774	1328.4	353.604	239.092	3.54039	6.57806e-07	Significant Increase	Tier 3 one-reaction									0	34	476
1793	1341.9	362.1	128.042	1.31977	0.0180117	Significant Increase	Tier 3 only two-reaction									0	0	39
1827	1368.2	393.127	159.069	1.37064	0.00350679	Significant Increase	Tier 3 zero-reaction									1	10	118
1840	1376.9	348.123	114.064	0.729006	0.000225144	Significant Decrease	Tier 3 only two-reaction									0	0	3
1841	1376.9	480.653	493.189	0.752237	0.00125717	Significant Decrease	Tier 3 one-reaction									0	6	245
1844	1378.1	348.122	228.127	0.764809	0.000702048	Significant Decrease	Tier 3 one-reaction									0	1	41
1845	1378.1	379.12	145.061	0.693888	0.0018579	Significant Decrease	Tier 3 only two-reaction									0	0	10
1851	1379.3	460.141	226.083	0.741343	0.00808076	Significant Decrease	Tier 3 one-reaction									0	11	229
1856	1380.8	725.242	258.132	0.696367	3.61829e-06	Significant Decrease	Tier 3 one-reaction									0	9	115
1859	1382	316.085	164.054	1.24379	0.0189406	Significant Increase	Tier 3 only two-reaction									0	0	9
1861	1382.2	429.628	391.139	1.69881	6.65022e-05	Significant Increase	Tier 3 one-reaction									0	22	459
1862	1382.6	315.085	162.054	1.26176	0.00280712	Significant Increase	Tier 3 zero-reaction									5	81	737
1865	1385.2	762.316	528.258	0.640843	0.0218592	Significant Decrease	Tier 3 one-reaction									0	24	275
1867	1386.3	485.626	503.135	1.50845	0.00113574	Significant Increase	Tier 3 one-reaction									0	13	254
1873	1394.5	332.107	196.097	1.20162	0.013127	Significant Increase	Tier 3 one-reaction									0	10	219
1875	1395.7	457.133	446.149	0.75977	0.0133318	Significant Decrease	Tier 3 one-reaction									0	7	228
1879	1403.6	572.493	676.87	0.560939	0.0258605	Significant Decrease	Tier 3 only two-reaction									0	0	3
1882	1406.1	762.988	528.93	0.616588	0.026343	Significant Decrease	Tier 3 only two-reaction									0	0	3
1904	1427.6	483.105	249.046	1.20317	0.0179937	Significant Increase	Tier 3 one-reaction									0	8	100
1907	1429	490.176	256.117	0.729714	2.54797e-05	Significant Decrease	Tier 3 zero-reaction									1	9	248
1908	1429.2	348.122	228.128	0.798905	0.00483664	Significant Decrease	Tier 3 one-reaction									0	1	55
1909	1429.4	362.622	257.127	0.725004	4.1242e-05	Significant Decrease	Tier 3 one-reaction									0	7	236
1910	1429.4	379.12	145.062	0.720358	9.05709e-06	Significant Decrease	Tier 3 only two-reaction									0	0	4
1922	1432.7	480.651	493.186	0.781761	0.000711156	Significant Decrease	Tier 3 one-reaction									0	7	257
1934	1442.7	298.106	128.096	0.636484	0.000295747	Significant Decrease	Tier 3 only two-reaction									0	0	1
1940	1449.9	318.612	169.107	0.757566	0.000899585	Significant Decrease	Tier 3 only two-reaction									0	0	8
1942	1452.1	317.612	167.107	0.725774	4.42165e-05	Significant Decrease	Tier 3 one-reaction									0	7	174
1951	1460.9	305.072	142.027	2.53051	0.00648223	Significant Increase	Tier 3 zero-reaction									3	6	332
1953	1463.1	756.986	522.927	0.507353	0.0114305	Significant Decrease	Tier 3 only two-reaction									0	0	9
1955	1463.5	757.319	523.261	0.524613	0.014771	Significant Decrease	Tier 3 one-reaction									0	6	189
1974	1474.4	485.626	503.136	1.37188	0.0175073	Significant Increase	Tier 3 one-reaction									0	14	298
1986	1483.3	392.606	317.095	1.35168	0.00428589	Significant Increase	Tier 3 one-reaction									0	3	117
1991	1487.6	338.594	209.071	1.65224	0.00121287	Significant Increase	Tier 3 zero-reaction									1	48	630
2003	1492	440.14	206.082	1.8312	0.000424435	Significant Increase	Tier 3 one-reaction									0	3	188
2004	1492.1	525.609	583.102	0.826126	0.000690715	Significant Decrease	Tier 3 one-reaction									0	2	175
2015	1496.4	590.177	123.067	0.677878	2.50766e-05	Significant Decrease	Tier 3 one-reaction									0	10	311
2020	1498.7	436.195	202.136	1.34749	0.00052571	Significant Increase	Tier 3 only two-reaction									0	0	70
2026	1500.4	292.066	116.016	1.48469	0.000152195	Significant Increase	Tier 3 one-reaction									0	1	12
2028	1501.1	464.128	460.14	0.717304	0.00153772	Significant Decrease	Tier 3 one-reaction									0	10	474
2031	1501.6	347.101	226.086	0.767253	0.000184227	Significant Decrease	Tier 3 one-reaction									0	12	262
2058	1516.2	303.079	138.041	1.37737	0.026452	Significant Increase	Tier 3 only two-reaction									0	0	3
2064	1517.5	318.092	168.067	1.45645	0.00577768	Significant Increase	Tier 3 one-reaction									0	1	17
2071	1520.2	302.582	137.048	1.50288	0.00637504	Significant Increase	Tier 3 zero-reaction									5	16	352
2089	1529	362.621	257.125	0.645101	0.0112994	Significant Decrease	Tier 3 one-reaction									0	7	250
2090	1529	460.175	452.234	1.42097	0.0169554	Significant Increase	Tier 3 one-reaction									0	3	209
2095	1532.6	327.082	186.048	1.62011	0.000305073	Significant Increase	Tier 3 one-reaction									0	2	63
2115	1544.9	600.649	733.181	1.46717	0.000822213	Significant Increase	Tier 3 one-reaction									0	2	100
2116	1545.2	600.148	366.09	1.35417	0.00256274	Significant Increase	Tier 3 one-reaction									0	4	171
2117	1545.2	288.08	108.044	1.38728	0.00984884	Significant Increase	Tier 3 only two-reaction									0	0	130
2121	1547	599.649	731.182	1.39451	0.00428217	Significant Increase	Tier 3 only two-reaction									0	0	113
2122	1547.5	744.237	277.127	1.5284	0.00162104	Significant Increase	Tier 3 one-reaction									0	11	211
2125	1548.9	317.052	165.987	0.723726	0.0170699	Significant Decrease	Tier 3 only two-reaction									0	0	10
2126	1549.1	316.053	163.989	0.688703	0.000181896	Significant Decrease	Tier 3 one-reaction									0	1	59
2127	1549.2	571.136	104.027	1.45212	0.000428345	Significant Increase	Tier 3 one-reaction									0	4	126
2128	1549.3	482.122	496.127	1.52008	0.000243802	Significant Increase	Tier 3 one-reaction									0	5	226
2129	1550	482.122	248.063	1.51982	0.000251358	Significant Increase	Tier 3 zero-reaction									1	6	166
2131	1550.1	287.582	107.046	1.84311	0.000422426	Significant Increase	Tier 3 only two-reaction									0	0	2
2132	1550.5	302.078	136.04	1.55876	0.00794014	Significant Increase	Tier 3 only two-reaction									0	0	10
2146	1555.2	285.075	102.034	1.47848	0.00186139	Significant Increase	Tier 3 only two-reaction									0	0	36
2156	1562.6	546.134	624.152	1.4754	0.0236863	Significant Increase	Tier 3 one-reaction									0	2	119
2164	1566.9	771.14	537.081	1.29111	0.0204998	Significant Increase	Tier 3 one-reaction									0	2	112
2165	1566.9	773.143	539.085	1.31317	0.00120777	Significant Increase	Tier 3 one-reaction									0	1	106
2182	1576.7	337.112	206.107	1.71855	0.00213939	Significant Increase	Tier 3 one-reaction									0	22	213
2217	1591.4	424.164	380.212	1.50027	2.50313e-06	Significant Increase	Tier 3 one-reaction									0	4	136
2230	1594.1	869.301	402.191	1.75399	0.00149494	Significant Increase	Tier 3 one-reaction									0	4	148
2241	1597	864.295	397.185	0.554592	0.000842045	Significant Decrease	Tier 3 one-reaction									0	10	222
2247	1598.5	320.12	172.123	1.28708	0.00901157	Significant Increase	Tier 3 one-reaction									0	6	149
2253	1606.4	460.216	226.157	1.73286	6.05537e-05	Significant Increase	Tier 3 one-reaction									0	3	154
2266	1615	320.12	172.123	1.28708	0.00901157	Significant Increase	Tier 3 one-reaction									0	6	149
2273	1617.6	600.04	365.981	0.554918	0.0145554	Significant Decrease	Tier 3 only two-reaction									0	0	22
2278	1625.1	446.2	212.142	1.79248	8.92071e-05	Significant Increase	Tier 3 one-reaction									0	8	118
2282	1628.5	352.608	237.1	1.31032	0.00702253	Significant Increase	Tier 3 one-reaction									0	10	291
2291	1634.4	305.068	142.02	2.06311	9.32978e-07	Significant Increase	Tier 3 one-reaction									0	2	35
2300	1636.5	437.135	203.076	1.20378	0.0173142	Significant Increase	Tier 3 only two-reaction									0	0	15
2306	1637.7	782.206	315.096	1.20545	0.00783797	Significant Increase	Tier 3 one-reaction									0	14	420
2322	1642.4	611.119	144.009	1.21278	0.0246662	Significant Increase	Tier 3 one-reaction									0	2	60
2326	1645.6	707.207	240.098	1.50421	1.82161e-06	Significant Increase	Tier 3 one-reaction									0	12	233
2328	1646.3	354.108	240.1	1.54913	5.86485e-07	Significant Increase	Tier 3 one-reaction									0	13	206
2353	1654	354.61	241.103	1.50581	2.0498e-06	Significant Increase	Tier 3 only two-reaction									0	0	6
2360	1655.9	436.607	405.097	1.99451	0.0114856	Significant Increase	Tier 3 one-reaction									0	2	200
2395	1661.8	311.096	154.076	0.831082	8.64662e-05	Significant Decrease	Tier 3 one-reaction									0	23	301
2400	1662.5	369.104	270.091	1.26155	0.00571312	Significant Increase	Tier 3 one-reaction									0	9	203
2415	1665.2	355.108	242.1	1.41766	4.10446e-06	Significant Increase	Tier 3 one-reaction									0	7	241
2429	1667.1	374.116	140.058	1.34603	4.58602e-05	Significant Increase	Tier 3 zero-reaction									4	16	319
2433	1667.4	354.108	240.1	1.51798	8.3341e-07	Significant Increase	Tier 3 one-reaction									0	13	206
2434	1667.4	708.211	241.101	1.47347	7.44844e-07	Significant Increase	Tier 3 only two-reaction									0	0	18
2441	1668.1	738.961	504.902	1.47268	8.93506e-06	Significant Increase	Tier 3 only two-reaction									0	0	4
2443	1668.1	739.295	505.236	1.45509	1.1466e-06	Significant Increase	Tier 3 only two-reaction									0	0	163
2444	1668.3	951.06	717.001	1.55795	0.000598327	Significant Increase	Tier 3 only two-reaction									0	0	9
2445	1668.3	951.394	717.336	1.43853	7.20383e-05	Significant Increase	Tier 3 one-reaction									0	2	215
2446	1668.4	790.788	556.73	1.51203	1.54016e-05	Significant Increase	Tier 3 only two-reaction									0	0	1
2447	1668.9	938.884	704.826	1.23595	0.0247257	Significant Increase	Tier 3 only two-reaction									0	0	1
2448	1668.9	620.735	773.354	1.22708	0.0123211	Significant Increase	Tier 3 only two-reaction									0	0	196
2450	1669.2	620.234	386.176	1.26423	0.00825478	Significant Increase	Tier 3 one-reaction									0	11	185
2454	1669.7	369.103	135.045	1.25389	0.00566489	Significant Increase	Tier 3 only two-reaction									0	0	13
2462	1672.1	625.144	158.034	1.20889	0.00381794	Significant Increase	Tier 3 one-reaction									0	1	82
2464	1672.2	472.138	476.16	1.59329	2.59024e-06	Significant Increase	Tier 3 one-reaction									0	8	325
2467	1672.4	750.094	282.984	1.247	0.0137725	Significant Increase	Tier 3 one-reaction									0	4	42
2469	1672.7	346.105	224.093	1.33574	0.00181217	Significant Increase	Tier 3 zero-reaction									1	23	282
2472	1673.3	956.424	489.315	1.2539	0.00632343	Significant Increase	Tier 3 one-reaction									0	3	132
2473	1673.5	749.092	281.983	1.23805	0.0174957	Significant Increase	Tier 3 one-reaction									0	1	53
2487	1677.2	620.235	772.353	1.24144	0.0106156	Significant Increase	Tier 3 one-reaction									0	1	228
2495	1678.8	446.2	212.142	1.47788	0.000416994	Significant Increase	Tier 3 one-reaction									0	8	118
2497	1678.9	686.273	452.214	0.466732	0.00622671	Significant Decrease	Tier 3 one-reaction									0	3	170
2507	1680.7	458.199	224.141	1.33688	0.00272744	Significant Increase	Tier 3 one-reaction									0	3	109
2512	1682.2	554.724	641.331	0.599328	0.00976284	Significant Decrease	Tier 3 one-reaction									0	4	219
2514	1682.4	554.116	640.116	0.662801	0.00731829	Significant Decrease	Tier 3 only two-reaction									0	0	151
2541	1690.4	454.606	441.096	2.25966	0.00171777	Significant Increase	Tier 3 one-reaction									0	2	179
2591	1706.1	551.722	635.328	0.542239	0.00244662	Significant Decrease	Tier 3 one-reaction									0	10	373
2592	1706.7	551.554	634.992	0.58071	0.002926	Significant Decrease	Tier 3 only two-reaction									0	0	16
2594	1707.4	334.071	200.026	1.65221	1.84379e-06	Significant Increase	Tier 3 one-reaction									0	3	88
2596	1707.6	328.609	189.102	0.742553	0.0228537	Significant Decrease	Tier 3 one-reaction									0	2	143
2598	1707.7	335.07	202.024	1.77573	4.50227e-07	Significant Increase	Tier 3 one-reaction									0	10	300
2603	1712.7	317.596	167.076	1.24783	0.0123837	Significant Increase	Tier 3 only two-reaction									0	0	23
2610	1715	900.443	433.333	1.28664	0.024386	Significant Increase	Tier 3 one-reaction									0	2	96
2612	1715.2	321.098	174.078	1.37893	0.00601951	Significant Increase	Tier 3 zero-reaction									1	11	143
2613	1715.3	444.22	210.162	1.42143	0.00126618	Significant Increase	Tier 3 one-reaction									0	2	95
2616	1716.3	284.613	101.11	1.25751	0.0170902	Significant Increase	Tier 3 only two-reaction									0	0	1
2620	1719	319.066	170.015	1.26565	0.0198173	Significant Increase	Tier 3 one-reaction									0	1	45
2622	1719.2	320.065	172.013	1.31741	0.0117775	Significant Increase	Tier 3 zero-reaction									2	8	222
2623	1719.3	403.064	169.006	1.28945	0.00923311	Significant Increase	Tier 3 zero-reaction									1	9	164
2626	1721.9	785.051	317.942	1.26844	0.00409255	Significant Increase	Tier 3 only two-reaction									0	0	10
2628	1722.4	568.218	101.108	1.23637	0.0232006	Significant Increase	Tier 3 only two-reaction									0	0	9
2630	1723	807.034	572.976	1.3291	0.00801377	Significant Increase	Tier 3 only two-reaction									0	0	27
2637	1724.7	403.064	169.006	1.28637	0.00945788	Significant Increase	Tier 3 zero-reaction									1	9	161
2641	1726.3	783.054	315.944	1.27078	0.0173283	Significant Increase	Tier 3 only two-reaction									0	0	14
2646	1729.5	443.106	418.096	1.5569	3.2989e-05	Significant Increase	Tier 3 one-reaction									0	2	173
2650	1731.2	351.107	117.049	1.25425	0.00475824	Significant Increase	Tier 3 only two-reaction									0	0	3
2654	1732.5	526.154	584.192	1.30962	0.0188283	Significant Increase	Tier 3 one-reaction									0	3	229
2655	1732.8	642.18	175.07	1.31449	0.0176794	Significant Increase	Tier 3 one-reaction									0	1	12
2662	1735.3	322.095	176.073	1.26617	0.00835058	Significant Increase	Tier 3 one-reaction									0	1	33
2666	1736.7	643.18	176.07	1.2196	0.0182578	Significant Increase	Tier 3 one-reaction									0	2	150
2674	1744	637.123	170.014	1.26501	0.0184104	Significant Increase	Tier 3 one-reaction									0	2	49
2697	1759.4	319.065	170.013	1.25912	0.00819626	Significant Increase	Tier 3 one-reaction									0	2	49
2699	1760.7	557.141	90.032	1.39409	0.00335894	Significant Increase	Tier 3 zero-reaction									5	41	637
2702	1761.6	619.143	152.034	2.24197	0.0132091	Significant Increase	Tier 3 zero-reaction									3	7	158
2703	1761.7	427.602	387.087	2.25095	0.00942287	Significant Increase	Tier 3 one-reaction									0	8	216
2724	1781.6	633.176	166.066	2.54622	0.000228358	Significant Increase	Tier 3 only two-reaction									0	0	59
2726	1786.5	517.149	566.182	2.2927	2.22585e-05	Significant Increase	Tier 3 one-reaction									0	2	237
2786	1853.8	552.131	85.0214	1.58068	0.00833655	Significant Increase	Tier 3 only two-reaction									0	0	2
54	378.7	567.671	333.612	1.44362	0.0104616	Significant Increase	Unidentified
73	385.7	591.645	357.587	0.504509	0.0043636	Significant Decrease	Unidentified
110	412.4	567.671	333.613	1.36196	0.0237043	Significant Increase	Unidentified
154	424.5	567.671	333.613	1.32109	0.0256336	Significant Increase	Unidentified
280	472.7	540.636	306.577	0.569231	0.000989257	Significant Decrease	Unidentified
288	473.8	502.618	268.56	0.602099	0.00219983	Significant Decrease	Unidentified
295	473.9	551.627	317.568	0.716896	0.0143417	Significant Decrease	Unidentified
300	474.2	559.609	325.551	0.657158	0.00524088	Significant Decrease	Unidentified
329	476.3	511.633	277.575	0.572645	0.000523935	Significant Decrease	Unidentified
410	495.7	338.125	104.067	0.757536	0.0117605	Significant Decrease	Unidentified
433	510.3	486.644	252.586	1.65214	0.0164232	Significant Increase	Unidentified
437	511	477.64	243.581	1.53178	0.0160007	Significant Increase	Unidentified
569	580.1	449.627	215.569	1.66358	0.0170009	Significant Increase	Unidentified
668	623.4	517.634	283.576	0.711248	0.0246751	Significant Decrease	Unidentified
723	647.5	477.639	243.581	1.80655	0.00982603	Significant Increase	Unidentified
846	716.9	520.715	286.656	0.699547	0.0218923	Significant Decrease	Unidentified
891	738.9	355.602	121.543	1.38787	0.0191904	Significant Increase	Unidentified
977	766.1	447.57	213.511	0.832325	0.00289996	Significant Decrease	Unidentified
1053	807.8	362.619	128.561	0.799075	0.000460201	Significant Decrease	Unidentified
1122	840.4	335.141	101.083	0.663925	7.15923e-05	Significant Decrease	Unidentified
1403	1037.6	356.596	122.538	1.778	0.00237163	Significant Increase	Unidentified
1428	1050.5	308.112	148.107	0.659388	0.00029389	Significant Decrease	Unidentified
1541	1126	314.12	160.123	1.9892	0.00470836	Significant Increase	Unidentified
1588	1169.6	298.088	64.0295	2.44583	6.48687e-05	Significant Increase	Unidentified
1716	1280.9	453.612	219.554	1.26456	0.00880118	Significant Increase	Unidentified
1745	1301.2	447.606	213.548	0.516035	1.89262e-05	Significant Decrease	Unidentified
1761	1307	292.106	116.096	0.698445	0.000661542	Significant Decrease	Unidentified
1837	1374.7	480.652	246.594	0.758501	0.00147588	Significant Decrease	Unidentified
1842	1377.3	362.622	128.563	0.693673	4.88106e-05	Significant Decrease	Unidentified
1883	1409.3	287.577	107.038	1.37083	3.74583e-05	Significant Increase	Unidentified
1901	1425.7	362.621	128.563	0.72349	3.72067e-05	Significant Decrease	Unidentified
1914	1430.5	480.652	246.593	0.772428	0.000449795	Significant Decrease	Unidentified
1933	1442.5	298.107	64.0483	0.636484	0.000295747	Significant Decrease	Unidentified
1956	1465.5	567.992	667.866	0.496657	0.0168244	Significant Decrease	Unidentified
1973	1474.4	485.625	251.567	1.36208	0.0200396	Significant Increase	Unidentified
2000	1491.1	525.608	291.55	0.830296	0.000810669	Significant Decrease	Unidentified
2037	1507.3	287.578	107.039	1.58571	3.78557e-06	Significant Increase	Unidentified
2069	1520	463.639	229.58	1.35572	0.011204	Significant Increase	Unidentified
2109	1542.4	297.591	127.065	0.760087	0.016614	Significant Decrease	Unidentified
2120	1546.7	599.648	365.59	1.36935	0.00667019	Significant Increase	Unidentified
2134	1550.9	598.647	131.538	1.53434	0.00017648	Significant Increase	Unidentified
2233	1594.8	261.07	27.0113	0.638857	0.0191309	Significant Decrease	Unidentified
2419	1666	329.351	190.584	0.792446	0.00189259	Significant Decrease	Unidentified
2432	1667.4	472.638	238.58	1.45605	3.6144e-05	Significant Increase	Unidentified
2438	1667.9	672.758	438.7	1.50167	2.65118e-06	Significant Increase	Unidentified
2439	1667.9	526.527	292.469	1.53201	5.88955e-06	Significant Increase	Unidentified
2449	1669.2	620.736	386.677	1.25031	0.00834751	Significant Increase	Unidentified
2451	1669.4	526.862	292.803	1.54922	9.61268e-07	Significant Increase	Unidentified
2488	1677.5	548.619	314.561	0.660146	0.025493	Significant Decrease	Unidentified
2540	1690	454.606	220.548	2.25302	0.0017776	Significant Increase	Unidentified
2578	1699.6	462.635	228.577	1.67871	3.11154e-07	Significant Increase	Unidentified
2602	1712.5	317.346	166.575	1.28128	0.00517335	Significant Increase	Unidentified
2611	1715	633.681	166.572	1.23774	0.00313996	Significant Increase	Unidentified
2614	1715.5	452.693	218.635	1.31725	0.00910487	Significant Increase	Unidentified
2618	1716.9	280.857	93.598	1.28357	0.0248742	Significant Increase	Unidentified
2659	1733.1	350.439	116.381	1.27549	0.0147793	Significant Increase	Unidentified
2660	1733.5	428.79	194.732	1.32011	0.0104079	Significant Increase	Unidentified
2667	1737.2	641.68	174.571	1.33557	0.00968325	Significant Increase	Unidentified
2693	1755.6	461.375	454.634	0.690918	0.0139684	Significant Decrease	Unidentified
2700	1760.9	557.643	90.5336	1.45288	7.20868e-06	Significant Increase	Unidentified
2711	1766	539.689	72.5794	2.03416	1.53086e-06	Significant Increase	Unidentified
2713	1766.3	540.19	73.0809	1.98797	3.10543e-06	Significant Increase	Unidentified
2714	1767	270.349	72.5812	2.11613	7.27747e-06	Significant Increase	Unidentified
2717	1767.8	270.848	73.5798	1.97194	0.00269253	Significant Increase	Unidentified
2721	1780	552.154	85.0444	0.579189	0.00132063	Significant Decrease	Unidentified
2722	1780	551.652	84.5429	0.514066	4.36958e-05	Significant Decrease	Unidentified
2723	1780.9	632.674	165.564	2.52427	0.000170226	Significant Increase	Unidentified
2727	1786.6	573.648	106.539	3.95139	0.00590644	Significant Increase	Unidentified
